# Supplementary material for: Rapid and dynamic detection of endogenous proteins through in locus tagging in rice
Source: Plant Commun. 2024 Jul 20;5(11):101040. doi: 10.1016/j.xplc.2024.101040 (PMC11589287; doi:10.1016/j.xplc.2024.101040)
Supplement: Table S4. 772 putative interaction partners detected by TagBIT-IP/MS [file mmc2.xlsx]

## Sheet: Sheet2
Accession	Protein FDR Confidence: Combined	Master	Description	Exp. q-value: Combined	Sum PEP Score	Coverage [%]	# Peptides	# PSMs	# Unique Peptides	# Protein Groups	# AAs	MW [kDa]	calc. pI	Score Sequest HT: Sequest HT	# Peptides (by Search Engine): Sequest HT
Q9LWT6	High	Master Protein	Os06g0114000 protein OS=Oryza sativa subsp. japonica GN=Os06g0114000 PE=2 SV=1	0	142.541	35	19	26	18	1	601	64	5.67	72.56	19
Q0DJS1	High	Master Protein	Serine/threonine-protein kinase TOR OS=Oryza sativa subsp. japonica GN=TOR PE=2 SV=3	0	141.886	14	30	40	30	1	2465	276.6	7.03	84.59	30
Q0JKB4	High	Master Protein	ATP synthase subunit beta OS=Oryza sativa subsp. japonica GN=Os01g0685800 PE=3 SV=1	0	63.826	24	10	15	9	1	557	59.4	6.55	45.28	10
C7J8E5	High	Master Protein	Regulatory-associated protein of TOR 2 OS=Oryza sativa subsp. japonica GN=RAPTOR2 PE=2 SV=2	0	53.766	12	13	17	1	1	1218	134.7	6.64	26.85	13
Q0IQN5	High	Master Protein	Regulatory-associated protein of TOR 1 OS=Oryza sativa subsp. japonica GN=RAPTOR1 PE=2 SV=2	0	53.474	10	13	16	1	1	1359	149.7	6.54	27.45	13
Q0D6B1	High	Master Protein	Os07g0495900 protein (Fragment) OS=Oryza sativa subsp. japonica GN=Os07g0495900 PE=4 SV=1	0	50.107	10	11	12	11	1	1121	123.4	7.84	23.5	11
B9GBE2	High	Master Protein	Os11g0105750 protein OS=Oryza sativa subsp. japonica GN=Os11g0105750 PE=4 SV=1	0	47.397	9	9	13	1	1	930	104.2	7.09	30.77	9
Q7XTK1	High	Master Protein	Elongation factor OS=Oryza sativa subsp. japonica GN=Os04g0118400 PE=2 SV=2	0	44.077	12	9	13	1	1	843	93.9	6.16	28.18	9
B9G2A8	High	Master Protein	Auxin transport protein BIG OS=Oryza sativa subsp. japonica GN=Os09g0247700 PE=2 SV=1	0	40.904	3	13	13	13	1	4965	551.7	6.06	24.04	13
Q6Z2Z3	High	Master Protein	Os02g0146700 protein OS=Oryza sativa subsp. japonica GN=Os02g0146700 PE=2 SV=1	0	34.054	8	7	9	3	1	898	98.1	5.21	23.05	7
Q7XRK9	High	Master Protein	OSJNBa0027P08.13 protein OS=Oryza sativa subsp. japonica GN=Os04g0445600 PE=4 SV=2	0	33.415	17	6	8	5	1	417	43.9	7.03	20.15	6
P16081	High	Master Protein	Nitrate reductase [NADH] 1 OS=Oryza sativa subsp. japonica GN=NIA1 PE=2 SV=3	0	33.357	7	6	8	6	1	916	101.4	6.64	15.88	6
Q0D9C4	High	Master Protein	Catalase isozyme B OS=Oryza sativa subsp. japonica GN=CATB PE=2 SV=1	0	32.617	12	5	7	2	1	492	56.6	6.96	17.13	5
Q10L71	High	Master Protein	Villin-2 OS=Oryza sativa subsp. japonica GN=VLN2 PE=2 SV=1	0	30.678	10	8	10	8	1	966	106.1	5.82	13.96	8
Q0DGB3	High	Master Protein	Os05g0542600 protein OS=Oryza sativa subsp. japonica GN=Os05g0542600 PE=2 SV=1	0	28.28	12	5	7	5	1	420	46.8	6	14.28	5
A0A0P0X6U8	High	Master Protein	Os07g0489500 protein OS=Oryza sativa subsp. japonica GN=Os07g0489500 PE=4 SV=1	0	27.318	19	4	14	4	1	254	28.5	9.7	17.11	4
Q2QS13	High	Master Protein	UDP-glucose 6-dehydrogenase 5 OS=Oryza sativa subsp. japonica GN=UGD5 PE=2 SV=1	0	26.175	18	8	9	2	1	480	52.9	6.13	11.18	8
A0A0P0V7G6	High	Master Protein	Os01g0718900 protein OS=Oryza sativa subsp. japonica GN=Os01g0718900 PE=4 SV=1	0	25.538	9	2	3	2	1	322	35.7	5.64	11.7	2
Q0J5H3	High	Master Protein	Malate dehydrogenase (Fragment) OS=Oryza sativa subsp. japonica GN=Os08g0434300 PE=3 SV=1	0	25.24	19	5	6	4	1	356	37.4	6.7	16.52	5
Q69TY4	High	Master Protein	Peroxiredoxin-2E-1, chloroplastic OS=Oryza sativa subsp. japonica GN=PRXIIE-1 PE=2 SV=1	0	23.968	13	2	3	1	1	232	23.7	8.79	12.5	2
Q336R3	High	Master Protein	E3 ubiquitin-protein ligase BRE1-like 2 OS=Oryza sativa subsp. japonica GN=BRE1B PE=2 SV=1	0	23.331	7	6	6	6	1	844	96.4	4.96	12.53	6
Q654U5	High	Master Protein	Os06g0247800 protein OS=Oryza sativa subsp. japonica GN=Os06g0247800 PE=2 SV=1	0	22.32	7	6	7	6	1	911	99.2	9.17	10.1	6
B7EEW9	High	Master Protein	Coatomer subunit gamma OS=Oryza sativa subsp. japonica GN=Os03g0227000 PE=2 SV=1	0	21.951	7	6	6	6	1	897	99.9	5.17	14.32	6
Q9AYE4	High	Master Protein	Expressed protein OS=Oryza sativa subsp. japonica GN=Os03g0681700 PE=4 SV=1	0	20.962	17	5	6	5	1	316	35.3	6.79	9.7	5
Q53NW9	High	Master Protein	Os11g0708500 protein OS=Oryza sativa subsp. japonica GN=LOC_Os11g48080 PE=2 SV=1	0	19.954	11	3	4	1	1	363	38.8	6.54	11.54	3
Q0DKG9	High	Master Protein	Os05g0164100 protein OS=Oryza sativa subsp. japonica GN=Os05g0164100 PE=4 SV=1	0	19.946	7	5	7	5	1	773	84.9	6.48	14.18	5
A0A0P0VG25	High	Master Protein	Os02g0202250 protein OS=Oryza sativa subsp. japonica GN=Os02g0202250 PE=4 SV=1	0	19.42	4	5	6	5	1	1212	138	5.96	10.92	5
Q7XBZ9	High	Master Protein	Dynamin-related protein 1C, putative, expressed OS=Oryza sativa subsp. japonica GN=Os10g0567800 PE=2 SV=1	0	19.16	8	4	6	1	1	618	69.3	7.61	10.33	4
Q94J22	High	Master Protein	Os01g0748900 protein OS=Oryza sativa subsp. japonica GN=Os01g0748900 PE=2 SV=1	0	19.122	10	5	5	5	1	553	61	7.99	10.53	5
A0A0P0WSW9	High	Master Protein	Os06g0167000 protein (Fragment) OS=Oryza sativa subsp. japonica GN=Os06g0167000 PE=4 SV=1	0	18.147	7	7	7	7	1	1130	130.8	7.68	9.12	7
Q0JMW7	High	Master Protein	Os01g0355600 protein (Fragment) OS=Oryza sativa subsp. japonica GN=Os01g0355600 PE=4 SV=1	0	18.089	5	4	6	4	1	1067	117.9	5.53	10.39	4
Q655Q2	High	Master Protein	Dihydrolipoamide acetyltransferase component of pyruvate dehydrogenase complex OS=Oryza sativa subsp. japonica GN=Os01g0314100 PE=3 SV=1	0	18.016	10	4	5	4	1	523	56.6	7.09	8.42	4
Q2QNM5	High	Master Protein	GTP-binding protein SAR1A, putative, expressed OS=Oryza sativa subsp. japonica GN=Os12g0560300 PE=2 SV=1	0	17.918	21	3	4	1	1	193	22	7.47	9.36	3
Q69V60	High	Master Protein	Os06g0608300 protein OS=Oryza sativa subsp. japonica GN=Os06g0608300 PE=2 SV=1	0	17.69	5	4	4	4	1	997	110.4	5.31	11.16	4
Q5VQL1	High	Master Protein	DEAD-box ATP-dependent RNA helicase 14 OS=Oryza sativa subsp. japonica GN=Os01g0172200 PE=2 SV=1	0	17.669	4	3	5	1	1	708	77.3	9.11	12.57	3
Q8LJ88	High	Master Protein	Os01g0799900 protein OS=Oryza sativa subsp. japonica GN=Os01g0799900 PE=2 SV=1	0	17.346	10	3	4	3	1	417	45.9	5.82	11.47	3
Q10QR1	High	Master Protein	Expressed protein OS=Oryza sativa subsp. japonica GN=LOC_Os03g08810 PE=2 SV=1	0	16.938	20	2	2	2	1	232	24.6	5.48	7.4	2
Q84PD0	High	Master Protein	DNAJ-like protein OS=Oryza sativa subsp. japonica GN=Os03g0648400 PE=2 SV=1	0	16.644	13	4	4	1	1	417	46.5	6.42	8.66	4
A0A0P0VC13	High	Master Protein	Os01g0916200 protein (Fragment) OS=Oryza sativa subsp. japonica GN=Os01g0916200 PE=4 SV=1	0	16.377	7	4	4	4	1	667	74.6	5.76	8.8	4
Q6Z7V3	High	Master Protein	Os02g0757900 protein OS=Oryza sativa subsp. japonica GN=P0471A11.31-2 PE=2 SV=1	0	16.18	14	3	5	1	1	216	24.4	5.17	7.2	3
Q2QMP4	High	Master Protein	LIM domain-containing protein, putative, expressed OS=Oryza sativa subsp. japonica GN=LOC_Os12g40490 PE=2 SV=2	0	16.095	11	4	4	4	1	486	55	5.96	6.59	4
Q7G2F7	High	Master Protein	Expressed protein OS=Oryza sativa subsp. japonica GN=Os10g0498700 PE=4 SV=1	0	16.016	5	4	4	4	1	1301	138.5	6.81	8.01	4
Q75LR5	High	Master Protein	40S ribosomal protein S6 OS=Oryza sativa subsp. japonica GN=LOC_Os03g27260 PE=2 SV=1	0	15.699	15	4	4	1	1	245	28	10.64	10.59	4
Q5Z5A8	High	Master Protein	Photosystem II stability/assembly factor HCF136, chloroplastic OS=Oryza sativa subsp. japonica GN=HCF136 PE=3 SV=1	0	15.394	13	5	6	5	1	416	45.4	9	6.28	5
Q6Z7C7	High	Master Protein	Os02g0113800 protein OS=Oryza sativa subsp. japonica GN=Os02g0113800 PE=2 SV=1	0	15.195	9	5	6	5	1	487	54.5	6.55	7.69	5
Q10NX2	High	Master Protein	Os03g0255500 protein OS=Oryza sativa subsp. japonica GN=LOC_Os03g15050 PE=2 SV=1	0	15.177	3	2	3	2	1	663	73.2	7.24	5.68	2
Q5VSC2	High	Master Protein	MutT/nudix protein-like OS=Oryza sativa subsp. japonica GN=Os06g0141166 PE=4 SV=1	0	15.075	16	4	5	4	1	405	43.9	6.89	10.34	4
Q6YTS9	High	Master Protein	Os08g0484700 protein OS=Oryza sativa subsp. japonica GN=Os08g0484700 PE=4 SV=1	0	15.07	16	3	3	3	1	315	35	7.59	7.91	3
Q0J0N6	High	Master Protein	Os09g0503400 protein OS=Oryza sativa subsp. japonica GN=Os09g0503400 PE=4 SV=2	0	14.705	4	4	4	4	1	1095	123.5	6.57	8.48	4
Q10RI7	High	Master Protein	DEAD-box ATP-dependent RNA helicase 38 OS=Oryza sativa subsp. japonica GN=Os03g0158200 PE=3 SV=1	0	14.636	6	2	3	2	1	505	55.8	5.74	6.8	2
Q0E1V1	High	Master Protein	Os02g0301500 protein (Fragment) OS=Oryza sativa subsp. japonica GN=Os02g0301500 PE=4 SV=1	0	14.295	8	4	5	3	1	546	62.2	8.31	7.97	4
Q7XMI6	High	Master Protein	Eukaryotic translation initiation factor 3 subunit H OS=Oryza sativa subsp. japonica GN=Os04g0376500 PE=2 SV=2	0	14.186	11	3	3	3	1	347	39.1	4.83	8.95	3
Q75LE2	High	Master Protein	Os03g0843100 protein OS=Oryza sativa subsp. japonica GN=OSJNBa0032G11.3 PE=2 SV=1	0	14.055	21	4	5	2	1	223	24.5	7.28	11.28	4
Q2QXN5	High	Master Protein	60S ribosomal protein L26-1, putative, expressed OS=Oryza sativa subsp. japonica GN=LOC_Os12g05430 PE=2 SV=1	0	14.033	17	3	4	3	1	150	16.9	11	10.05	3
A0A0P0XRR7	High	Master Protein	Os09g0568900 protein (Fragment) OS=Oryza sativa subsp. japonica GN=Os09g0568900 PE=4 SV=1	0	13.939	28	2	3	2	1	82	8.4	9.04	2.57	2
A0A0P0V437	High	Master Protein	Os01g0549200 protein (Fragment) OS=Oryza sativa subsp. japonica GN=Os01g0549200 PE=4 SV=1	0	13.858	9	2	2	2	1	355	40.6	8.79	6.18	2
Q0JDP0	High	Master Protein	Os04g0388800 protein (Fragment) OS=Oryza sativa subsp. japonica GN=Os04g0388800 PE=4 SV=1	0	13.826	6	2	2	2	1	598	66.9	8.97	4.5	2
Q0DYZ8	High	Master Protein	Os02g0656500 protein OS=Oryza sativa subsp. japonica GN=Os02g0656500 PE=3 SV=1	0	13.801	9	3	3	1	1	420	47.1	7.33	5.63	3
Q7XQN5	High	Master Protein	OSJNBa0089K21.1 protein OS=Oryza sativa subsp. japonica GN=Os04g0470100 PE=2 SV=2	0	13.798	16	3	3	1	1	211	23.1	7.44	7.7	3
Q69P84	High	Master Protein	Aldehyde dehydrogenase OS=Oryza sativa subsp. japonica GN=OJ1344_B01.27-1 PE=2 SV=1	0	13.706	5	2	3	2	1	509	54.5	7.06	8.6	2
Q6ZDS2	High	Master Protein	Os08g0485700 protein OS=Oryza sativa subsp. japonica GN=Os08g0485700 PE=2 SV=1	0	13.704	5	3	4	1	1	885	94.8	7.2	6.05	3
B9G434	High	Master Protein	Isoamylase 3, chloroplastic OS=Oryza sativa subsp. japonica GN=ISA3 PE=2 SV=1	0	13.586	4	2	2	2	1	782	87.5	6.3	6.28	2
A0A0P0WN18	High	Master Protein	Mediator of RNA polymerase II transcription subunit 13 (Fragment) OS=Oryza sativa subsp. japonica GN=Os05g0447500 PE=3 SV=1	0	13.393	7	3	3	3	1	584	63.4	6.83	6.02	3
Q0IX96	High	Master Protein	Os10g0456500 protein OS=Oryza sativa subsp. japonica GN=Os10g0456500 PE=2 SV=1	0	13.365	5	4	5	4	1	845	93.7	6.27	2.22	4
Q7XC32	High	Master Protein	Expressed protein OS=Oryza sativa subsp. japonica GN=LOC_Os10g41460 PE=4 SV=1	0	13.355	15	4	5	4	1	336	35.6	8.76	5.91	4
Q10Q53	High	Master Protein	Methionyl-tRNA synthetase, putative, expressed OS=Oryza sativa subsp. japonica GN=LOC_Os03g11120 PE=2 SV=1	0	13.132	5	3	3	3	1	602	66.7	6.67	5.17	3
Q7EY72	High	Master Protein	Vacuolar fusion protein CCZ1 homolog OS=Oryza sativa subsp. japonica GN=CCZ1 PE=2 SV=1	0	13.13	7	4	4	4	1	492	54.8	6.96	9.77	4
Q7XQP4	High	Master Protein	Serine/threonine-protein kinase SAPK7 OS=Oryza sativa subsp. japonica GN=SAPK7 PE=2 SV=2	0	12.975	11	3	3	1	1	359	41.3	6.18	7.73	3
Q7XR93	High	Master Protein	OSJNBa0011L07.8 protein OS=Oryza sativa subsp. japonica GN=Os04g0539800 PE=2 SV=2	0	12.963	13	4	4	4	1	369	41.2	6.11	6.91	4
Q0D3V0	High	Master Protein	Os07g0664400 protein OS=Oryza sativa subsp. japonica GN=Os07g0664400 PE=4 SV=1	0	12.9	9	2	2	1	1	298	31.1	7.28	5.82	2
Q9AX07	High	Master Protein	Os01g0730300 protein OS=Oryza sativa subsp. japonica GN=Os01g0730300 PE=4 SV=1	0	12.783	5	4	4	3	1	878	99.3	5.77	3.89	4
Q69NK8	High	Master Protein	Zinc finger CCCH domain-containing protein 59 OS=Oryza sativa subsp. japonica GN=Os09g0364000 PE=2 SV=1	0	12.653	4	2	2	2	1	613	66.9	6.99	3.52	2
Q84NX8	High	Master Protein	Ribosomal protein L19 OS=Oryza sativa subsp. japonica GN=Os03g0579300 PE=3 SV=1	0	12.629	17	4	6	1	1	206	24.1	11.31	2.33	4
Q6ZIQ1	High	Master Protein	Os07g0587400 protein OS=Oryza sativa subsp. japonica GN=Os07g0587400 PE=2 SV=1	0	12.584	7	3	3	3	1	437	49.1	5.6	4.56	3
Q7XHR3	High	Master Protein	Glycosyltransferase OS=Oryza sativa subsp. japonica GN=Os07g0490100 PE=2 SV=1	0	12.373	6	2	2	2	1	480	50.8	6.74	4.98	2
Q7XVK1	High	Master Protein	OSJNBa0069D17.2 protein OS=Oryza sativa subsp. japonica GN=Os04g0372800 PE=2 SV=1	0	12.348	3	1	2	1	1	486	51.4	5.19	6.26	1
Q5Z9P5	High	Master Protein	Os06g0715600 protein OS=Oryza sativa subsp. japonica GN=Os06g0715600 PE=2 SV=1	0	12.278	9	3	4	3	1	388	43.3	5.22	9.32	3
Q852M0	High	Master Protein	Glutamate dehydrogenase 1, mitochondrial OS=Oryza sativa subsp. japonica GN=GDH1 PE=2 SV=1	0	12.127	11	4	4	4	1	411	44.3	6.61	6.98	4
Q5VND0	High	Master Protein	Os06g0150100 protein OS=Oryza sativa subsp. japonica GN=Os06g0150100 PE=2 SV=1	0	11.959	14	2	4	2	1	285	31.2	7.44	6.56	2
Q650Z3	High	Master Protein	Os09g0572900 protein OS=Oryza sativa subsp. japonica GN=Os09g0572900 PE=3 SV=1	0	11.921	5	3	4	2	1	626	69.5	7.02	7.24	3
Q5TKP2	High	Master Protein	Os05g0541900 protein OS=Oryza sativa subsp. japonica GN=Os05g0541900 PE=2 SV=1	0	11.863	24	3	4	2	1	133	14.9	10.04	6.82	3
Q6YPG2	High	Master Protein	Acetyltransferase component of pyruvate dehydrogenase complex OS=Oryza sativa subsp. japonica GN=OJA1212_C06.23 PE=2 SV=1	0	11.819	7	3	3	1	1	548	59	8.02	5.9	3
Q69Q32	High	Master Protein	Os06g0607800 protein OS=Oryza sativa subsp. japonica GN=Os06g0607800 PE=2 SV=1	0	11.794	11	4	6	3	1	401	44.6	8.32	8.77	4
Q6EUQ7	High	Master Protein	Os02g0175600 protein OS=Oryza sativa subsp. japonica GN=Os02g0175600 PE=2 SV=1	0	11.734	19	2	2	1	1	144	15.8	11.14	5.43	2
Q6K272	High	Master Protein	Os09g0123100 protein OS=Oryza sativa subsp. japonica GN=Os09g0123100 PE=2 SV=1	0	11.37	4	3	3	3	1	827	90.3	6.06	7.8	3
A0A0P0XA26	High	Master Protein	Os07g0648300 protein (Fragment) OS=Oryza sativa subsp. japonica GN=Os07g0648300 PE=4 SV=1	0	11.347	8	4	4	4	1	498	54.1	9.29	6.8	4
Q10SM2	High	Master Protein	Protein-ribulosamine 3-kinase, chloroplastic OS=Oryza sativa subsp. japonica GN=Os03g0117800 PE=2 SV=1	0	11.31	9	3	4	3	1	342	37.8	8.15	7.98	3
Q850L8	High	Master Protein	50S ribosomal protein L6, putative, expressed OS=Oryza sativa subsp. japonica GN=OSJNBa0032E21.12 PE=2 SV=1	0	11.306	19	5	5	1	1	226	25	9.98	8.16	5
Q6Z671	High	Master Protein	Os02g0720900 protein OS=Oryza sativa subsp. japonica GN=P0654B04.7-1 PE=2 SV=1	0	11.288	8	3	3	3	1	458	47.4	7.5	6.11	3
A0A0P0W9C3	High	Master Protein	Os04g0348300 protein OS=Oryza sativa subsp. japonica GN=Os04g0348300 PE=4 SV=1	0	11.164	2	1	2	1	1	972	109.6	5.24	6.8	1
Q9S827	High	Master Protein	Succinate dehydrogenase [ubiquinone] iron-sulfur subunit 1, mitochondrial OS=Oryza sativa subsp. japonica GN=SDH2-1 PE=1 SV=1	0	11.145	12	3	5	3	1	281	31.1	8.48	6.73	3
Q8H386	High	Master Protein	Casein kinase II alpha subunit OS=Oryza sativa subsp. japonica GN=OJ1513_F02.134 PE=3 SV=1	0	11.085	9	3	3	3	1	333	39.3	8.47	3.07	3
Q0DZE5	High	Master Protein	Os02g0625500 protein (Fragment) OS=Oryza sativa subsp. japonica GN=Os02g0625500 PE=4 SV=1	0	11.066	11	3	3	3	1	376	40.8	5.77	4.47	3
Q10DX1	High	Master Protein	Expressed protein OS=Oryza sativa subsp. japonica GN=LOC_Os03g50740 PE=4 SV=1	0	11.047	4	3	3	3	1	984	110.3	7.05	4.96	3
Q6Z4F5	High	Master Protein	Os07g0605400 protein OS=Oryza sativa subsp. japonica GN=Os07g0605400 PE=2 SV=1	0	11.019	23	1	1	1	1	113	10.9	10.1	4.77	1
Q0JBV4	High	Master Protein	Isocitrate dehydrogenase [NADP] OS=Oryza sativa subsp. japonica GN=Os04g0508200 PE=2 SV=1	0	10.801	3	1	2	1	1	478	53.5	8.4	5.07	1
Q2QX21	High	Master Protein	Os12g0172500 protein OS=Oryza sativa subsp. japonica GN=Os12g0172500 PE=4 SV=2	0	10.767	10	3	3	3	1	563	59.8	7.55	7.31	3
Q9LWS2	High	Master Protein	60S ribosomal protein L13 OS=Oryza sativa subsp. japonica GN=Os06g0115500 PE=2 SV=1	0	10.738	19	4	4	1	1	208	24	10.99	5.48	4
Q42972	High	Master Protein	Malate dehydrogenase, glyoxysomal OS=Oryza sativa subsp. japonica GN=Os12g0632700 PE=1 SV=3	0	10.41	7	2	2	1	1	356	37.4	7.88	6.39	2
Q6AUF3	High	Master Protein	Urease accessory protein G OS=Oryza sativa subsp. japonica GN=UREG PE=2 SV=1	0	10.34	11	2	2	2	1	284	30.8	6.42	6.83	2
Q10LF1	High	Master Protein	Acyl carrier protein OS=Oryza sativa subsp. japonica GN=LOC_Os03g22950 PE=2 SV=1	0	10.319	19	2	2	2	1	135	14.8	5.59	4.62	2
Q7XU27	High	Master Protein	E3 ubiquitin-protein ligase BRE1-like 1 OS=Oryza sativa subsp. japonica GN=BRE1A PE=2 SV=3	0	10.312	4	4	4	4	1	884	100.3	7.83	4.55	4
Q6ZHH4	High	Master Protein	COP1, constitutive photomorphogenesis 1 OS=Oryza sativa subsp. japonica GN=PPS PE=2 SV=1	0	10.311	4	2	2	2	1	685	76.4	7.15	5.81	2
A0A0P0VQK2	High	Master Protein	Os02g0790500 protein (Fragment) OS=Oryza sativa subsp. japonica GN=Os02g0790500 PE=4 SV=1	0	10.28	10	4	4	3	1	508	56.9	7.06	6.91	4
A0A0P0VTX8	High	Master Protein	Os03g0182600 protein OS=Oryza sativa subsp. japonica GN=Os03g0182600 PE=4 SV=1	0	10.258	15	1	1	1	1	111	12.5	8.47	3.2	1
Q9FW80	High	Master Protein	Os10g0513900 protein OS=Oryza sativa subsp. japonica GN=LOC_Os10g36980 PE=2 SV=1	0	10.198	5	2	2	1	1	520	58.1	8.76	3.04	2
Q8W2X5	High	Master Protein	Flavanone 3-dioxygenase 2 OS=Oryza sativa subsp. japonica GN=F3H-2 PE=1 SV=1	0	10.076	8	4	5	2	1	342	38.7	5.92	7.92	4
A0A0N7KLN2	High	Master Protein	Os06g0183800 protein (Fragment) OS=Oryza sativa subsp. japonica GN=Os06g0183800 PE=4 SV=1	0	10.024	6	2	2	2	1	441	49.8	5.22	4.37	2
Q6L4L4	High	Master Protein	E3 SUMO-protein ligase SIZ1 OS=Oryza sativa subsp. japonica GN=SIZ1 PE=1 SV=1	0	10.022	3	2	2	2	1	875	97	5.16	3.2	2
A0A0P0VBK7	High	Master Protein	Os01g0896800 protein (Fragment) OS=Oryza sativa subsp. japonica GN=Os01g0896800 PE=3 SV=1	0	10.009	8	2	3	1	1	333	37.7	9.09	2.28	2
A0A0N7KGI5	High	Master Protein	Os03g0129200 protein OS=Oryza sativa subsp. japonica GN=Os03g0129200 PE=4 SV=1	0	10	5	1	2	1	1	440	48.9	6.38	4.56	1
A0A0P0VPR8	High	Master Protein	Os02g0761400 protein (Fragment) OS=Oryza sativa subsp. japonica GN=Os02g0761400 PE=4 SV=1	0	9.885	23	2	2	2	1	123	13.8	4.54	3.95	2
B7FAF4	High	Master Protein	RuvB-like helicase OS=Oryza sativa subsp. japonica GN=Os07g0178900 PE=2 SV=1	0	9.724	7	3	4	3	1	455	49.6	5.69	2.51	3
P38419	High	Master Protein	Lipoxygenase 7, chloroplastic OS=Oryza sativa subsp. japonica GN=CM-LOX1 PE=2 SV=2	0	9.628	5	3	3	3	1	924	102.8	6.32	2.4	3
B7F845	High	Master Protein	60S ribosomal protein L10a OS=Oryza sativa subsp. japonica GN=RPL10A PE=1 SV=1	0	9.626	13	2	3	1	1	216	24.5	9.82	5.33	2
Q8LMR0	High	Master Protein	Phosphoserine aminotransferase OS=Oryza sativa subsp. japonica GN=OJ1134F05.4 PE=2 SV=1	0	9.606	5	2	2	2	1	426	44.9	8.29	4.84	2
Q8H085	High	Master Protein	Os03g0148700 protein OS=Oryza sativa subsp. japonica GN=Os03g0148700 PE=2 SV=1	0	9.517	3	1	2	1	1	430	47.5	8.69	4.53	1
Q0D3Q1	High	Master Protein	Os07g0673500 protein OS=Oryza sativa subsp. japonica GN=Os07g0673500 PE=4 SV=1	0	9.399	10	3	3	1	1	296	33.1	10.64	7.24	3
A0A0P0VTG7	High	Master Protein	Os03g0165300 protein (Fragment) OS=Oryza sativa subsp. japonica GN=Os03g0165300 PE=4 SV=1	0	9.341	3	2	2	2	1	613	64.9	6.71	5.54	2
Q75LJ4	High	Master Protein	Acyl-CoA-binding domain-containing protein 6 OS=Oryza sativa subsp. japonica GN=ACBP6 PE=2 SV=1	0	9.308	5	3	3	3	1	656	71.5	5.39	2.17	3
Q5JMT9	High	Master Protein	Copine I-like OS=Oryza sativa subsp. japonica GN=Os01g0960500 PE=2 SV=1	0	9.304	11	2	2	2	1	387	42.6	6.34	3.01	2
Q7XNV4	High	Master Protein	OSJNBb0015G09.12 protein OS=Oryza sativa subsp. japonica GN=Os04g0227500 PE=2 SV=2	0	9.248	11	2	2	2	1	226	24.8	8.59	5.58	2
A0A0N7KN09	High	Master Protein	Os07g0179200 protein (Fragment) OS=Oryza sativa subsp. japonica GN=Os07g0179200 PE=4 SV=1	0	9.204	6	1	1	1	1	282	31.3	11.66	3.54	1
A0A0P0VBX1	High	Master Protein	Os01g0901500 protein OS=Oryza sativa subsp. japonica GN=Os01g0901500 PE=4 SV=1	0	9.015	6	2	2	2	1	442	46	6.25	5.14	2
A0A0P0Y588	High	Master Protein	Os11g0643700 protein (Fragment) OS=Oryza sativa subsp. japonica GN=Os11g0643700 PE=4 SV=1	0	9.005	6	3	3	3	1	482	54.1	4.69	4.11	3
Q60ES2	High	Master Protein	Os05g0392100 protein OS=Oryza sativa subsp. japonica GN=Os05g0392100 PE=2 SV=1	0	8.988	5	2	2	2	1	440	48.3	4.94	2.41	2
Q9FE64	High	Master Protein	Elongation factor G, mitochondrial OS=Oryza sativa subsp. japonica GN=Os03g0565500 PE=2 SV=2	0	8.952	3	2	3	1	1	757	83.9	6.28	4.13	2
A0A0P0WMZ2	High	Master Protein	Os05g0447580 protein (Fragment) OS=Oryza sativa subsp. japonica GN=Os05g0447580 PE=4 SV=1	0	8.853	7	2	3	2	1	369	41.1	6.79	2.2	2
Q69XV5	High	Master Protein	DNA-binding protein-like OS=Oryza sativa subsp. japonica GN=P0040H10.36-1 PE=2 SV=1	0	8.796	3	1	2	1	1	461	50.4	5.11	5.31	1
Q8RZZ3	High	Master Protein	Serine/threonine-protein phosphatase OS=Oryza sativa subsp. japonica GN=Os01g0691700 PE=2 SV=1	0	8.78	4	1	3	1	1	303	34.7	5.29	4.3	1
Q6Z0I4	High	Master Protein	Enoyl-[acyl-carrier-protein] reductase [NADH] 1, chloroplastic OS=Oryza sativa subsp. japonica GN=Os08g0327400 PE=2 SV=1	0	8.778	7	2	2	2	1	375	39.1	8.68	5.32	2
Q5N942	High	Master Protein	Serine/threonine-protein kinase SAPK4 OS=Oryza sativa subsp. japonica GN=SAPK4 PE=2 SV=2	0	8.759	6	2	2	2	1	360	42	6.48	4.04	2
Q5ZC88	High	Master Protein	CUL1 OS=Oryza sativa subsp. japonica GN=Os01g0369000 PE=2 SV=1	0	8.758	3	2	2	2	1	744	86.9	7.27	4.53	2
P0C328	High	Master Protein	NAD(P)H-quinone oxidoreductase subunit 5, chloroplastic OS=Oryza sativa subsp. japonica GN=ndhF PE=3 SV=1	0	8.735	3	2	2	2	1	734	82.5	8.5	5.07	2
Q75M08	High	Master Protein	Protein disulfide isomerase-like 2-1 OS=Oryza sativa subsp. japonica GN=PDIL2-1 PE=2 SV=2	0	8.604	7	2	2	2	1	366	39.9	6.99	5.68	2
A0A0P0W0G1	High	Master Protein	Os03g0627300 protein (Fragment) OS=Oryza sativa subsp. japonica GN=Os03g0627300 PE=4 SV=1	0	8.553	12	1	1	1	1	154	16.4	9.48	3.52	1
Q6YPF2	High	Master Protein	Os08g0120500 protein OS=Oryza sativa subsp. japonica GN=Os08g0120500 PE=4 SV=1	0	8.55	2	1	1	1	1	716	78.5	5.26	3.65	1
Q6K542	High	Master Protein	Os02g0252100 protein OS=Oryza sativa subsp. japonica GN=Os02g0252100 PE=2 SV=1	0	8.522	11	3	5	3	1	265	30.4	11.09	6.36	3
Q75KZ3	High	Master Protein	Os05g0486700 protein OS=Oryza sativa subsp. japonica GN=Os05g0486700 PE=2 SV=1	0	8.521	15	2	2	1	1	161	18.3	10.78	5.08	2
Q2RAL6	High	Master Protein	AMP-binding enzyme family protein, expressed OS=Oryza sativa subsp. japonica GN=Os11g0147000 PE=4 SV=1	0	8.457	3	2	2	2	1	709	78.2	7.53	4.53	2
Q10MC6	High	Master Protein	Os03g0314100 protein OS=Oryza sativa subsp. japonica GN=LOC_Os03g19960 PE=2 SV=1	0	8.409	4	2	2	2	1	564	62.7	7.15	5.64	2
Q5N773	High	Master Protein	Os01g0813500 protein OS=Oryza sativa subsp. japonica GN=Os01g0813500 PE=2 SV=1	0	8.374	6	2	2	2	1	447	48.6	6.43	2.37	2
Q6K7A3	High	Master Protein	Os02g0469600 protein OS=Oryza sativa subsp. japonica GN=Os02g0469600 PE=2 SV=1	0	8.342	4	1	1	1	1	373	40.6	6.47	4.34	1
Q0JCC9	High	Master Protein	Os04g0479300 protein (Fragment) OS=Oryza sativa subsp. japonica GN=Os04g0479300 PE=4 SV=1	0	8.332	8	2	2	2	1	273	28.7	6.57	4.6	2
Q6ER67	High	Master Protein	Ribosomal protein OS=Oryza sativa subsp. japonica GN=Os02g0321900 PE=2 SV=1	0	8.263	13	2	3	1	1	216	24.6	9.79	4.84	2
Q53PH9	High	Master Protein	DEAD/DEAH box helicase family protein, expressed OS=Oryza sativa subsp. japonica GN=Os11g0176200 PE=4 SV=1	0	8.194	3	2	3	2	1	1003	112.4	6.55	7.02	2
Q6H7Q8	High	Master Protein	Os02g0194800 protein OS=Oryza sativa subsp. japonica GN=Os02g0194800 PE=2 SV=1	0	8.16	4	2	2	2	1	579	62.8	5.67	5.22	2
Q5N7Z9	High	Master Protein	Os01g0227300 protein OS=Oryza sativa subsp. japonica GN=Os01g0227300 PE=2 SV=1	0	8.084	15	3	3	3	1	207	23.1	5.52	6.1	3
Q0ILZ4	High	Master Protein	DEAD-box ATP-dependent RNA helicase 9 OS=Oryza sativa subsp. japonica GN=Os12g0611200 PE=2 SV=1	0	8.074	5	2	2	2	1	628	65.6	9.51	2.63	2
A0A0P0XCM1	High	Master Protein	Os08g0190300 protein OS=Oryza sativa subsp. japonica GN=Os08g0190300 PE=4 SV=1	0	7.927	3	2	2	2	1	958	106.1	11.31	2.95	2
Q5VS63	High	Master Protein	Os06g0106800 protein OS=Oryza sativa subsp. japonica GN=Os06g0106800 PE=3 SV=1	0	7.921	3	1	1	1	1	485	51.4	6.4	3.57	1
Q10PC5	High	Master Protein	Os03g0239200 protein OS=Oryza sativa subsp. japonica GN=LOC_Os03g13590 PE=2 SV=1	0	7.888	4	2	2	2	1	727	78.3	7.08	4.53	2
Q84RS4	High	Master Protein	Casein kinase II subunit beta OS=Oryza sativa subsp. japonica GN=OJ1058_B11.121 PE=2 SV=1	0	7.885	9	2	2	2	1	288	31.4	5.8	3.51	2
Q67WD2	High	Master Protein	Os06g0639600 protein OS=Oryza sativa subsp. japonica GN=Os06g0639600 PE=4 SV=1	0	7.788	11	3	3	3	1	377	40.5	8.43	2.22	3
A0A0P0XH29	High	Master Protein	Os08g0475000 protein (Fragment) OS=Oryza sativa subsp. japonica GN=Os08g0475000 PE=4 SV=1	0	7.752	4	1	1	1	1	343	36.6	5.66	2.76	1
Q7XC31	High	Master Protein	60S ribosomal protein L27 OS=Oryza sativa subsp. japonica GN=LOC_Os10g41470 PE=2 SV=1	0	7.727	26	4	4	4	1	136	15.5	10.55	4.74	4
Q7XMP7	High	Master Protein	OSJNBb0059K02.14 protein OS=Oryza sativa subsp. japonica GN=OSJNBb0059K02.14 PE=4 SV=1	0	7.698	4	1	1	1	1	333	34.8	5.01	4.54	1
A0A0P0WLH4	High	Master Protein	Os05g0364600 protein (Fragment) OS=Oryza sativa subsp. japonica GN=Os05g0364600 PE=4 SV=1	0	7.646	10	3	3	1	1	319	36.1	11.19	7.27	3
A0A0P0X923	High	Master Protein	Os07g0621300 protein (Fragment) OS=Oryza sativa subsp. japonica GN=Os07g0621300 PE=4 SV=1	0	7.642	10	2	2	2	1	259	28.7	9.44	4.46	2
Q7EZ29	High	Master Protein	Os07g0507300 protein OS=Oryza sativa subsp. japonica GN=OSJNBb0062D12.129-1 PE=2 SV=1	0	7.612	5	2	2	2	1	694	76.2	7.18	2.45	2
Q7X7L3	High	Master Protein	Elongator complex protein 3 OS=Oryza sativa subsp. japonica GN=ELP3 PE=2 SV=2	0	7.568	4	2	2	2	1	573	63.7	8.53	4.41	2
Q5NA06	High	Master Protein	Coatomer subunit zeta-3 OS=Oryza sativa subsp. japonica GN=Os01g0838800 PE=2 SV=1	0	7.437	9	1	1	1	1	177	19.7	5.15	3.2	1
Q0JJ16	High	Master Protein	Os01g0765200 protein (Fragment) OS=Oryza sativa subsp. japonica GN=Os01g0765200 PE=4 SV=1	0	7.327	3	1	1	1	1	431	46.6	5.5	3.59	1
A0A0P0WEN1	High	Master Protein	Os04g0608400 protein (Fragment) OS=Oryza sativa subsp. japonica GN=Os04g0608400 PE=4 SV=1	0	7.294	4	3	3	3	1	880	96	6.28	2.67	3
Q6YXY2	High	Master Protein	Probable histone acetyltransferase HAC-like 1 OS=Oryza sativa subsp. japonica GN=Os02g0137500 PE=3 SV=2	0	7.274	2	2	2	2	1	1668	188.3	8.1	1.96	2
A3BI11	High	Master Protein	Zinc transporter 8 OS=Oryza sativa subsp. japonica GN=ZIP8 PE=2 SV=1	0	7.199	3	1	1	1	1	390	40.2	6.8	3.24	1
Q6YS69	High	Master Protein	Eukaryotic translation initiation factor 3 subunit I OS=Oryza sativa subsp. japonica GN=B1052H09.108 PE=3 SV=1	0	7.126	13	4	5	4	1	326	36.4	6.39	5.03	4
Q7XZY1	High	Master Protein	Putative germin-like protein 3-2 OS=Oryza sativa subsp. japonica GN=Os03g0651800 PE=3 SV=1	0	7.111	11	2	2	2	1	222	23.5	8	3.12	2
A0A0P0W8B2	High	Master Protein	Amine oxidase OS=Oryza sativa subsp. japonica GN=Os04g0269600 PE=3 SV=1	0	7.095	11	2	2	2	1	293	32.9	6.74	5.57	2
Q0JDL3	High	Master Protein	Os04g0395700 protein OS=Oryza sativa subsp. japonica GN=Os04g0395700 PE=4 SV=2	0	7.088	7	1	1	1	1	214	22.2	4.15	4.01	1
Q8LNU2	High	Master Protein	Hydroxyproline-rich glycoprotein family protein, putative, expressed OS=Oryza sativa subsp. japonica GN=OSJNBa0041P03.2 PE=4 SV=1	0	7.087	3	2	2	2	1	883	97.1	6.6	4.68	2
A0A0P0WUR5	High	Master Protein	Glucose-6-phosphate isomerase (Fragment) OS=Oryza sativa subsp. japonica GN=Os06g0256500 PE=3 SV=1	0	7.015	4	2	2	2	1	593	65	7.11	5.52	2
Q43011	High	Master Protein	Asparagine synthetase [glutamine-hydrolyzing] 2 OS=Oryza sativa subsp. japonica GN=Os06g0265000 PE=2 SV=3	0	7.014	3	1	1	1	1	591	66.2	6.46	3.94	1
A0A0P0XFM1	High	Master Protein	Os08g0401800 protein (Fragment) OS=Oryza sativa subsp. japonica GN=Os08g0401800 PE=4 SV=1	0	6.968	3	2	2	2	1	805	88.8	7.01	4.91	2
Q7XDQ8	High	Master Protein	NAD dependent epimerase/dehydratase family protein, expressed OS=Oryza sativa subsp. japonica GN=Os10g0456100 PE=4 SV=1	0	6.96	13	2	2	2	1	261	26.7	6.58	3.34	2
Q6Z2T8	High	Master Protein	Soluble starch synthase 2-2, chloroplastic/amyloplastic OS=Oryza sativa subsp. japonica GN=SSII-2 PE=2 SV=2	0	6.955	4	2	2	2	1	694	75.6	6.51	3	2
Q8LIB1	High	Master Protein	Os07g0644300 protein OS=Oryza sativa subsp. japonica GN=OJ1458_B07.103 PE=2 SV=1	0	6.947	3	3	3	3	1	931	107	6.14	4.15	3
Q7XSA2	High	Master Protein	Protein argonaute 1B OS=Oryza sativa subsp. japonica GN=AGO1B PE=2 SV=3	0	6.925	2	2	2	2	1	1118	123.5	9.5	2.43	2
Q0J9Q1	High	Master Protein	OSJNBb0034I13.9 protein OS=Oryza sativa subsp. japonica GN=Os04g0636900 PE=2 SV=1	0	6.9	3	1	2	1	1	515	52.2	6.13	5.33	1
Q7Y0F2	High	Master Protein	Probable nucleoredoxin 1-2 OS=Oryza sativa subsp. japonica GN=Os03g0405900 PE=2 SV=1	0	6.88	4	2	2	2	1	581	64.4	4.93	4.74	2
O24174	High	Master Protein	Betaine aldehyde dehydrogenase 1 OS=Oryza sativa subsp. japonica GN=BADH1 PE=1 SV=1	0	6.832	2	1	1	1	1	505	54.6	7.02	3.78	1
Q8GVE1	High	Master Protein	Chitin-inducible gibberellin-responsive protein 2 OS=Oryza sativa subsp. japonica GN=CIGR2 PE=2 SV=1	0	6.829	2	1	1	1	1	544	60.1	6.46	3.06	1
Q2QPX3	High	Master Protein	Os12g0514400 protein OS=Oryza sativa subsp. japonica GN=Os12g0514400 PE=4 SV=1	0	6.804	5	3	3	3	1	619	68.7	6.79	5.49	3
Q6Z1G7	High	Master Protein	Pyruvate dehydrogenase E1 component subunit beta-1, mitochondrial OS=Oryza sativa subsp. japonica GN=Os08g0536000 PE=2 SV=1	0	6.8	6	2	2	2	1	374	39.9	5.36	4.49	2
Q657X8	High	Master Protein	Os01g0107000 protein OS=Oryza sativa subsp. japonica GN=P0005A05.25-1 PE=2 SV=1	0	6.756	3	1	1	1	1	451	48.8	6.04	2.99	1
Q5JNL6	High	Master Protein	Mitochondrial processing peptidase OS=Oryza sativa subsp. japonica GN=Os01g0739000 PE=2 SV=1	0	6.74	3	1	1	1	1	499	54.2	6.37	2.87	1
Q0JD86	High	Master Protein	Os04g0421900 protein OS=Oryza sativa subsp. japonica GN=Os04g0421900 PE=2 SV=2	0	6.703	2	2	2	2	1	1101	122.7	6.02	4.79	2
Q5ZDL5	High	Master Protein	Os01g0147700 protein OS=Oryza sativa subsp. japonica GN=Os01g0147700 PE=4 SV=1	0	6.693	2	1	1	1	1	700	79	5.16	2.47	1
A0A0P0V8W3	High	Master Protein	Os01g0777000 protein OS=Oryza sativa subsp. japonica GN=Os01g0777000 PE=4 SV=1	0	6.684	2	1	1	1	1	1030	113.3	6.81	2.86	1
Q0DVD9	High	Master Protein	Os03g0135200 protein (Fragment) OS=Oryza sativa subsp. japonica GN=Os03g0135200 PE=4 SV=1	0	6.651	11	1	1	1	1	129	14.9	6.8	4.06	1
Q0IYC2	High	Master Protein	Os10g0339400 protein (Fragment) OS=Oryza sativa subsp. japonica GN=Os10g0339400 PE=4 SV=1	0	6.637	3	2	2	2	1	729	83.1	9.26	5.02	2
Q688Y5	High	Master Protein	Os05g0560600 protein OS=Oryza sativa subsp. japonica GN=Os05g0560600 PE=2 SV=1	0	6.605	10	3	3	3	1	346	37.4	9.92	3.82	3
Q337B2	High	Master Protein	Os10g0518800 protein OS=Oryza sativa subsp. japonica GN=Os10g0518800 PE=4 SV=2	0	6.595	3	2	2	2	1	741	82	6.47	2.69	2
Q2QLS0	High	Master Protein	CbbY protein, putative, expressed OS=Oryza sativa subsp. japonica GN=LOC_Os12g43520 PE=2 SV=1	0	6.577	3	1	2	1	1	371	39.6	8.03	2.86	1
Q5N7Z8	High	Master Protein	Os01g0227500 protein OS=Oryza sativa subsp. japonica GN=Os01g0227500 PE=3 SV=1	0	6.573	4	2	2	2	1	561	60.4	7.05	3.01	2
Q84R00	High	Master Protein	DnaJ domain containing protein, expressed OS=Oryza sativa subsp. japonica GN=OSJNBa0065F09.12 PE=2 SV=1	0	6.551	4	1	1	1	1	405	42.4	6.9	2.35	1
Q10NW0	High	Master Protein	Imidazole glycerol phosphate synthase hisHF, chloroplast, putative, expressed OS=Oryza sativa subsp. japonica GN=LOC_Os03g15120 PE=2 SV=1	0	6.487	4	2	2	2	1	568	61	6.76	4.31	2
Q6ZDY8	High	Master Protein	Succinate dehydrogenase [ubiquinone] flavoprotein subunit, mitochondrial OS=Oryza sativa subsp. japonica GN=SDH1 PE=1 SV=1	0	6.426	3	2	3	2	1	630	68.8	7.08	3.68	2
Q10SI2	High	Master Protein	Os03g0122300 protein OS=Oryza sativa subsp. japonica GN=Os03g0122300 PE=2 SV=1	0	6.424	8	3	4	1	1	342	38.7	6.9	5.29	3
Q6Z5I0	High	Master Protein	Ent-copalyl diphosphate synthase 2 OS=Oryza sativa subsp. japonica GN=CPS2 PE=2 SV=1	0	6.414	2	1	1	1	1	800	89.9	5.19	2.71	1
A0A0P0XRP2	High	Master Protein	Os09g0563300 protein (Fragment) OS=Oryza sativa subsp. japonica GN=Os09g0563300 PE=3 SV=1	0	6.399	4	1	1	1	1	286	30.7	6.29	2.59	1
Q0JKD5	High	Master Protein	Os01g0681200 protein OS=Oryza sativa subsp. japonica GN=Os01g0681200 PE=4 SV=1	0	6.386	3	1	1	1	1	665	73.5	6.44	3.2	1
Q8RZW7	High	Master Protein	Os01g0916400 protein OS=Oryza sativa subsp. japonica GN=SBP PE=2 SV=1	0	6.375	5	1	1	1	1	482	53.1	6.07	2.85	1
A0A0P0WX54	High	Master Protein	Os06g0505302 protein OS=Oryza sativa subsp. japonica GN=Os06g0505302 PE=4 SV=1	0	6.331	1	1	2	1	1	1045	113	6.54	2.12	1
A0A0N7KR20	High	Master Protein	Os09g0498600 protein OS=Oryza sativa subsp. japonica GN=Os09g0498600 PE=4 SV=1	0	6.276	4	2	2	2	1	616	65.4	7.58	4.45	2
A0A0P0W396	High	Master Protein	Os03g0737200 protein OS=Oryza sativa subsp. japonica GN=Os03g0737200 PE=4 SV=1	0	6.264	9	1	2	1	1	187	21.2	5.4	2.56	1
Q69JX7	High	Master Protein	Os09g0537700 protein OS=Oryza sativa subsp. japonica GN=Os09g0537700 PE=2 SV=1	0	6.229	6	1	1	1	1	252	28.4	5.44	3.33	1
Q10SY4	High	Master Protein	Expressed protein OS=Oryza sativa subsp. japonica GN=Os03g0107600 PE=2 SV=1	0	6.215	6	1	1	1	1	254	28.2	8.92	2.36	1
A0A0P0W719	High	Master Protein	Os04g0177600 protein OS=Oryza sativa subsp. japonica GN=Os04g0177600 PE=3 SV=1	0	6.196	5	2	2	2	1	589	66.2	5.99	1.89	2
Q94CX1	High	Master Protein	Os01g0102300 protein OS=Oryza sativa subsp. japonica GN=P0402A09.21 PE=4 SV=1	0	6.189	5	1	1	1	1	257	27	8.54	3.01	1
Q7F7I7	High	Master Protein	GTP-binding nuclear protein Ran-1 OS=Oryza sativa subsp. japonica GN=RAN1 PE=2 SV=1	0	6.168	9	2	3	2	1	221	25	6.86	7.09	2
Q7FAT9	High	Master Protein	Malate dehydrogenase OS=Oryza sativa subsp. japonica GN=Os04g0551200 PE=3 SV=1	0	6.146	4	1	1	1	1	352	38.3	7.2	2.05	1
Q0IU77	High	Master Protein	Os11g0180200 protein OS=Oryza sativa subsp. japonica GN=Os11g0180200 PE=4 SV=1	0	6.118	18	1	1	1	1	72	8.1	8.81	2.76	1
Q6ZK52	High	Master Protein	Os08g0127100 protein OS=Oryza sativa subsp. japonica GN=Os08g0127100 PE=2 SV=1	0	6.104	3	1	1	1	1	447	49.8	9.13	2.7	1
Q9FTY4	High	Master Protein	Os01g0104400 protein OS=Oryza sativa subsp. japonica GN=Os01g0104400 PE=2 SV=1	0	6.093	10	2	2	2	1	268	30.1	6.77	5.79	2
Q8GSJ3	High	Master Protein	Os07g0162400 protein OS=Oryza sativa subsp. japonica GN=OJ1714_H10.149 PE=2 SV=1	0	6.092	4	1	1	1	1	327	36	5.45	2.45	1
Q9FW31	High	Master Protein	Os05g0102000 protein OS=Oryza sativa subsp. japonica GN=Os05g0102000 PE=2 SV=2	0	6.083	7	2	2	2	1	373	41	6.24	2.72	2
Q8LHQ6	High	Master Protein	Myosin heavy chain-like OS=Oryza sativa subsp. japonica GN=P0560B08.109 PE=4 SV=1	0	6.078	2	1	1	1	1	817	91.2	5.15	2.18	1
Q6H6I1	High	Master Protein	3-isopropylmalate dehydratase, small subunit-like OS=Oryza sativa subsp. japonica GN=Os02g0655300 PE=2 SV=1	0	6.063	5	1	2	1	1	257	26.5	7.69	4.81	1
Q10LW8	High	Master Protein	Hydroxyacylglutathione hydrolase, putative, expressed OS=Oryza sativa subsp. japonica GN=Os03g0332400 PE=2 SV=1	0	6.06	8	2	2	2	1	258	28.5	5.64	2.06	2
Q0JQ97	High	Master Protein	Monothiol glutaredoxin-S1, mitochondrial OS=Oryza sativa subsp. japonica GN=GRXS1 PE=2 SV=2	0	6.01	9	1	1	1	1	185	20.2	8	3.03	1
Q6ATR5	High	Master Protein	Mitochondrial Rho GTPase OS=Oryza sativa subsp. japonica GN=OSJNBa0028F23.7 PE=2 SV=1	0	5.968	4	2	2	2	1	642	71.3	5.69	4.73	2
Q8LQN2	High	Master Protein	Os01g0784800 protein OS=Oryza sativa subsp. japonica GN=Os01g0784800 PE=2 SV=1	0	5.952	10	2	2	2	1	203	21.7	6.54	4.38	2
Q6ZI02	High	Master Protein	Os02g0719600 protein OS=Oryza sativa subsp. japonica GN=Os02g0719600 PE=4 SV=1	0	5.951	4	1	1	1	1	380	42.5	6.25	3.52	1
Q6Z702	High	Master Protein	Os02g0125100 protein OS=Oryza sativa subsp. japonica GN=Os02g0125100 PE=2 SV=1	0	5.928	5	2	2	2	1	514	55.5	7.33	1.94	2
Q2QNB5	High	Master Protein	Os12g0571900 protein OS=Oryza sativa subsp. japonica GN=LOC_Os12g38380 PE=2 SV=1	0	5.923	2	1	1	1	1	731	82.7	8.24	1.79	1
Q2R8U5	High	Master Protein	Pyruvate kinase OS=Oryza sativa subsp. japonica GN=Os11g0216000 PE=2 SV=1	0	5.907	4	2	2	2	1	527	57.1	6.33	2.08	2
P25766	High	Master Protein	Ras-related protein RGP1 OS=Oryza sativa subsp. japonica GN=RGP1 PE=2 SV=2	0	5.854	10	2	2	1	1	226	25	7.37	4.61	2
Q6K5B7	High	Master Protein	Os02g0295700 protein OS=Oryza sativa subsp. japonica GN=Os02g0295700 PE=2 SV=1	0	5.829	3	2	2	2	1	830	90.9	6.51	2.69	2
A2ZVG7	High	Master Protein	ATP-dependent zinc metalloprotease FTSH 9, chloroplastic/mitochondrial OS=Oryza sativa subsp. japonica GN=FTSH9 PE=3 SV=1	0	5.828	2	1	1	1	1	784	85.7	6.79	2.52	1
Q336W8	High	Master Protein	Hexose transporter, putative, expressed OS=Oryza sativa subsp. japonica GN=Os10g0539900 PE=2 SV=2	0	5.82	2	1	2	1	1	740	78.8	5.02	2.26	1
Q7XE45	High	Master Protein	Os10g0438000 protein OS=Oryza sativa subsp. japonica GN=Os10g0438000 PE=4 SV=2	0	5.77	4	1	1	1	1	298	32.5	5.35	2.11	1
Q75KK8	High	Master Protein	Mitogen-activated protein kinase 14 OS=Oryza sativa subsp. japonica GN=MPK14 PE=2 SV=1	0	5.751	3	1	1	1	1	542	61.7	8.62	2.45	1
A0A0N7KSN2	High	Master Protein	Os11g0226201 protein OS=Oryza sativa subsp. japonica GN=Os11g0226201 PE=4 SV=1	0	5.75	8	3	3	3	1	356	40.4	8.02	0	3
Q69XR7	High	Master Protein	Acyl-coenzyme A oxidase OS=Oryza sativa subsp. japonica GN=Os06g0354500 PE=2 SV=1	0	5.75	3	2	2	2	1	685	76.2	7.78	4.56	2
Q65XD0	High	Master Protein	Glycosyltransferase OS=Oryza sativa subsp. japonica GN=Os05g0527800 PE=2 SV=1	0	5.74	5	2	2	2	1	478	52.9	6.44	1.7	2
Q6H6L8	High	Master Protein	Os02g0662100 protein OS=Oryza sativa subsp. japonica GN=Os02g0662100 PE=2 SV=1	0	5.724	10	1	1	1	1	128	13.1	7.77	3.46	1
Q9LD96	High	Master Protein	Os01g0209800 protein OS=Oryza sativa subsp. japonica GN=Os01g0209800 PE=2 SV=1	0	5.715	2	1	1	1	1	616	65.5	8.03	2.86	1
Q6Z6B5	High	Master Protein	Os02g0328300 protein OS=Oryza sativa subsp. japonica GN=Os02g0328300 PE=2 SV=1	0	5.714	7	2	2	2	1	287	30.7	5.68	2.37	2
P48599	High	Master Protein	Eukaryotic translation initiation factor 4E-1 OS=Oryza sativa subsp. japonica GN=Os01g0970400 PE=2 SV=1	0	5.659	6	1	1	1	1	227	25.4	6.23	2.83	1
Q67IZ7	High	Master Protein	Os09g0461800 protein OS=Oryza sativa subsp. japonica GN=Os09g0461900 PE=4 SV=1	0	5.646	4	1	1	1	1	321	34.2	5.63	2.94	1
Q9SDG8	High	Master Protein	Protein argonaute 4A OS=Oryza sativa subsp. japonica GN=AGO4A PE=2 SV=1	0	5.64	2	2	2	2	1	904	100.6	8.97	3.92	2
P50156	High	Master Protein	Probable aquaporin TIP1-1 OS=Oryza sativa subsp. japonica GN=TIP1-1 PE=2 SV=1	0	5.634	7	1	1	1	1	250	25.7	6.51	2.63	1
A0A0N7KI63	High	Master Protein	Os03g0786900 protein (Fragment) OS=Oryza sativa subsp. japonica GN=Os03g0786900 PE=4 SV=1	0	5.629	2	2	2	2	1	1265	143.4	6.86	0	2
Q6AW02	High	Master Protein	Os05g0134000 protein OS=Oryza sativa subsp. japonica GN=Os05g0134000 PE=2 SV=1	0	5.619	5	2	2	1	1	411	46.7	8.34	2.56	2
Q2R3W9	High	Master Protein	HVA22-like protein OS=Oryza sativa subsp. japonica GN=LOC_Os11g30500 PE=2 SV=1	0	5.61	11	1	1	1	1	152	17.3	9.35	2.8	1
A0A0P0W7B4	High	Master Protein	Os04g0183500 protein OS=Oryza sativa subsp. japonica GN=Os04g0183500 PE=4 SV=1	0	5.609	5	2	2	2	1	503	53	7.88	4.45	2
Q10G81	High	Master Protein	Histone-binding protein MSI1 homolog OS=Oryza sativa subsp. japonica GN=MSI1 PE=2 SV=1	0	5.594	4	1	1	1	1	428	48.3	4.93	3.59	1
Q69JZ2	High	Master Protein	Os09g0535900 protein OS=Oryza sativa subsp. japonica GN=Os09g0535900 PE=2 SV=1	0	5.59	10	3	3	3	1	337	37.5	6.95	1.67	3
Q7X8G7	High	Master Protein	OSJNBb0089K06.1 protein OS=Oryza sativa subsp. japonica GN=Os04g0167800 PE=4 SV=2	0	5.564	6	2	2	2	1	337	35.7	6.58	2.17	2
Q2QNG2	High	Master Protein	GDSL-like Lipase/Acylhydrolase family protein, expressed OS=Oryza sativa subsp. japonica GN=Os12g0566700 PE=2 SV=1	0	5.551	3	1	1	1	1	402	42.4	6.54	1.89	1
P53683	High	Master Protein	Calcium-dependent protein kinase 19 OS=Oryza sativa subsp. japonica GN=CPK19 PE=2 SV=2	0	5.523	2	1	1	1	1	533	59.5	6.33	2.69	1
Q8LHL0	High	Master Protein	Os07g0623300 protein OS=Oryza sativa subsp. japonica GN=P0524E08.112 PE=2 SV=2	0	5.513	7	2	3	2	1	275	32.2	11.34	4.57	2
A0A0P0XR18	High	Master Protein	Os09g0540900 protein OS=Oryza sativa subsp. japonica GN=Os09g0540900 PE=4 SV=1	0	5.508	3	1	1	1	1	505	52.6	7.75	3.68	1
Q6YVM7	High	Master Protein	Probable cytosolic iron-sulfur protein assembly protein CIAO1 homolog OS=Oryza sativa subsp. japonica GN=Os07g0252000 PE=2 SV=1	0	5.483	3	1	1	1	1	353	38.9	5.1	1.71	1
Q5Z8W3	High	Master Protein	GHMP kinase-like OS=Oryza sativa subsp. japonica GN=P0596H10.38-1 PE=2 SV=1	0	5.451	1	1	1	1	1	994	109.1	5.97	0	1
Q8LHH9	High	Master Protein	Probable RNA-dependent RNA polymerase SHL2 OS=Oryza sativa subsp. japonica GN=SHL2 PE=2 SV=1	0	5.448	2	2	2	2	1	1218	136.4	7.11	4.99	2
Q9XHX3	High	Master Protein	Os01g0248500 protein OS=Oryza sativa subsp. japonica GN=OSJNBa0049B20.20 PE=2 SV=1	0	5.446	5	1	1	1	1	240	27.2	6.24	2.56	1
Q5Z9X4	High	Master Protein	Os06g0343100 protein OS=Oryza sativa subsp. japonica GN=Os06g0343100 PE=4 SV=1	0	5.44	2	2	2	1	1	1084	121.3	6.86	4.07	2
B9FA98	High	Master Protein	Os03g0102000 protein OS=Oryza sativa subsp. japonica GN=Os03g0102000 PE=4 SV=1	0	5.427	35	1	1	1	1	57	5.9	9.99	3.02	1
A0A0P0VFA8	High	Master Protein	Os02g0167000 protein OS=Oryza sativa subsp. japonica GN=Os02g0167000 PE=4 SV=1	0	5.426	4	1	1	1	1	372	40.1	6.79	2.53	1
Q6ETK2	High	Master Protein	Ubiquitin carboxyl-terminal hydrolase OS=Oryza sativa subsp. japonica GN=Os02g0180100 PE=2 SV=1	0	5.405	8	2	2	2	1	329	37.6	6.57	2.19	2
Q65XH1	High	Master Protein	Os05g0378900 protein OS=Oryza sativa subsp. japonica GN=Os05g0378900 PE=2 SV=1	0	5.396	2	1	1	1	1	819	89.8	8.6	2.44	1
Q10KN9	High	Master Protein	KH domain-containing protein, putative, expressed OS=Oryza sativa subsp. japonica GN=Os03g0376800 PE=2 SV=1	0	5.392	3	1	1	1	1	542	57.8	6.89	2.04	1
Q6ZJ17	High	Master Protein	L-isoaspartate methyltransferase OS=Oryza sativa subsp. japonica GN=PIMT1 PE=2 SV=1	0	5.39	10	2	2	2	1	231	24.9	6.42	4.4	2
Q40731	High	Master Protein	Stearoyl-[acyl-carrier-protein] 9-desaturase 5, chloroplastic OS=Oryza sativa subsp. japonica GN=Os04g0379900 PE=2 SV=2	0	5.336	3	1	1	1	1	390	44.3	7.01	2.91	1
Q7XQ12	High	Master Protein	Ammonium transporter 1 member 1 OS=Oryza sativa subsp. japonica GN=AMT1-1 PE=2 SV=1	0	5.31	3	1	1	1	1	498	52.6	7.27	2.1	1
Q0JK73	High	Master Protein	Os01g0692300 protein OS=Oryza sativa subsp. japonica GN=Os01g0692300 PE=4 SV=2	0	5.308	4	2	2	2	1	609	68.1	9.44	1.84	2
Q5Z6G1	High	Master Protein	AAA-type ATPase-like OS=Oryza sativa subsp. japonica GN=Os06g0697600 PE=3 SV=1	0	5.294	4	1	1	1	1	504	54.7	6.87	3.79	1
Q6KAI0	High	Master Protein	Polyribonucleotide nucleotidyltransferase 2, mitochondrial OS=Oryza sativa subsp. japonica GN=PNP2 PE=2 SV=1	0	5.282	1	1	1	1	1	982	107	7.65	2.35	1
P0C5D6	High	Master Protein	Serine/threonine-protein kinase SAPK3 OS=Oryza sativa subsp. japonica GN=SAPK3 PE=1 SV=1	0	5.269	8	2	2	1	1	334	37.8	5.94	2.75	2
Q5NBG8	High	Master Protein	La related protein-like OS=Oryza sativa subsp. japonica GN=Os01g0266000 PE=4 SV=1	0	5.269	3	2	2	2	1	924	102.3	7.53	1.92	2
Q6K3F7	High	Master Protein	Os02g0812400 protein OS=Oryza sativa subsp. japonica GN=Os02g0812400 PE=2 SV=1	0	5.233	2	1	1	1	1	732	81.4	4.72	2.9	1
Q0J8M2	High	Master Protein	Ferredoxin-1, chloroplastic OS=Oryza sativa subsp. japonica GN=ADI1 PE=1 SV=1	0	5.223	10	1	1	1	1	139	14.9	4.56	3.11	1
A0A0N7KJY7	High	Master Protein	Os04g0685600 protein OS=Oryza sativa subsp. japonica GN=Os04g0685600 PE=4 SV=1	0	5.22	3	2	2	2	1	634	71.6	7.66	4.98	2
Q65XR8	High	Master Protein	Os05g0171200 protein OS=Oryza sativa subsp. japonica GN=Os05g0171200 PE=2 SV=1	0	5.199	7	1	1	1	1	180	18.9	8.95	3.13	1
Q6F2V0	High	Master Protein	Expressed protein OS=Oryza sativa subsp. japonica GN=OSJNBa0010D22.25 PE=4 SV=1	0	5.197	2	3	3	3	1	1256	142.3	6.52	0	3
A0A0P0VSF7	High	Master Protein	Os03g0112101 protein (Fragment) OS=Oryza sativa subsp. japonica GN=Os03g0112101 PE=4 SV=1	0	5.191	5	2	2	2	1	391	44.8	8.68	1.78	2
A0A0P0WP69	High	Master Protein	Os05g0497700 protein (Fragment) OS=Oryza sativa subsp. japonica GN=Os05g0497700 PE=4 SV=1	0	5.191	2	1	1	1	1	710	76.6	7.64	3.26	1
Q654S1	High	Master Protein	Peroxidase OS=Oryza sativa subsp. japonica GN=B1135C02.24-1 PE=2 SV=1	0	5.174	5	2	3	1	1	357	37.7	6.67	4.03	2
Q6Z5M6	High	Master Protein	Os02g0722800 protein OS=Oryza sativa subsp. japonica GN=Os02g0722800 PE=4 SV=1	0	5.155	2	2	2	2	1	1339	144.5	6.1	0	2
Q5VRV7	High	Master Protein	Ubiquitinyl hydrolase 1 OS=Oryza sativa subsp. japonica GN=Os01g0177200 PE=3 SV=1	0	5.128	2	1	1	1	1	794	88.6	5.25	2.77	1
A0A0P0YD32	High	Master Protein	Os12g0624100 protein (Fragment) OS=Oryza sativa subsp. japonica GN=Os12g0624100 PE=4 SV=1	0	5.125	5	1	1	1	1	413	43.7	10.3	2.7	1
Q69R01	High	Master Protein	Transmembrane 9 superfamily member OS=Oryza sativa subsp. japonica GN=Os02g0797700 PE=2 SV=1	0	5.099	4	2	2	2	1	665	74.1	6.84	3.66	2
Q7EYS4	High	Master Protein	Os08g0421900 protein OS=Oryza sativa subsp. japonica GN=Os08g0421900 PE=4 SV=1	0	5.095	6	1	1	1	1	216	24.8	8.43	1.95	1
Q53LS6	High	Master Protein	At3g03330/T21P5_25 OS=Oryza sativa subsp. japonica GN=LOC_Os11g16410 PE=2 SV=1	0	5.078	4	1	1	1	1	328	35.4	9.33	1.77	1
Q69SU2	High	Master Protein	Os02g0554100 protein OS=Oryza sativa subsp. japonica GN=Os02g0554100 PE=2 SV=1	0	5.054	3	1	1	1	1	453	48.2	5.71	0	1
Q942D4	High	Master Protein	BURP domain-containing protein 3 OS=Oryza sativa subsp. japonica GN=BURP3 PE=2 SV=1	0	5.051	11	1	1	1	1	429	43.5	8.84	2.84	1
Q8S2J3	High	Master Protein	Os01g0737900 protein OS=Oryza sativa subsp. japonica GN=Os01g0737900 PE=2 SV=1	0	5.046	2	1	1	1	1	796	87.9	6.62	2.79	1
Q5N7Y1	High	Master Protein	Os01g0910900 protein OS=Oryza sativa subsp. japonica GN=Os01g0910900 PE=2 SV=1	0	5	21	2	2	2	1	91	10.5	6.4	2.24	2
Q60DW3	High	Master Protein	PHD finger protein ALFIN-LIKE 5 OS=Oryza sativa subsp. japonica GN=Os05g0419100 PE=2 SV=1	0	4.946	9	3	3	2	1	258	29.1	5.6	0	3
Q0JA99	High	Master Protein	Os04g0609700 protein (Fragment) OS=Oryza sativa subsp. japonica GN=Os04g0609700 PE=4 SV=1	0	4.918	1	1	1	1	1	822	91.9	6.95	0	1
A0A0P0Y5Y3	High	Master Protein	Os11g0689400 protein (Fragment) OS=Oryza sativa subsp. japonica GN=Os11g0689400 PE=4 SV=1	0	4.909	9	1	1	1	1	129	14.2	7.44	2.78	1
Q84MP1	High	Master Protein	Os03g0743800 protein OS=Oryza sativa subsp. japonica GN=OSJNBb0036F07.6 PE=4 SV=1	0	4.905	1	1	1	1	1	2144	242.4	6.19	1.66	1
Q67WL5	High	Master Protein	HVA22-like protein OS=Oryza sativa subsp. japonica GN=Os06g0226600 PE=2 SV=1	0	4.901	6	1	1	1	1	193	22.5	6.33	0	1
Q5WMY5	High	Master Protein	Os05g0154900 protein OS=Oryza sativa subsp. japonica GN=Os05g0154900 PE=2 SV=1	0	4.875	8	1	1	1	1	146	16.5	5.41	0	1
Q10LX5	High	Master Protein	Expressed protein OS=Oryza sativa subsp. japonica GN=LOC_Os03g21370 PE=2 SV=1	0	4.875	15	1	1	1	1	145	16.4	9.54	2.29	1
Q9LIS6	High	Master Protein	Os01g0252100 protein OS=Oryza sativa subsp. japonica GN=P0434D08.32-1 PE=2 SV=1	0	4.868	6	2	2	1	1	408	46.1	8.69	3.6	2
Q6YU35	High	Master Protein	Os07g0274700 protein OS=Oryza sativa subsp. japonica GN=Os07g0274700 PE=2 SV=1	0	4.866	13	1	1	1	1	98	10.9	9.83	2.97	1
Q6K1W6	High	Master Protein	Os09g0258600 protein OS=Oryza sativa subsp. japonica GN=Os09g0258600 PE=2 SV=1	0	4.858	9	2	2	2	1	171	19.5	10.33	3.72	2
Q69KL9	High	Master Protein	Serine/arginine-rich splicing factor RSZ21A OS=Oryza sativa subsp. japonica GN=RSZ21A PE=2 SV=1	0	4.853	10	2	3	2	1	185	21.2	11.28	4.35	2
Q652A8	High	Master Protein	UDP-glucose 4-epimerase 3 OS=Oryza sativa subsp. japonica GN=UGE-3 PE=2 SV=1	0	4.833	3	1	1	1	1	373	40.4	7.12	2.19	1
Q0IZQ2	High	Master Protein	Cysteine--tRNA ligase CPS1 homolog, chloroplastic/mitochondrial OS=Oryza sativa subsp. japonica GN=Os09g0556500 PE=2 SV=1	0	4.833	4	2	2	2	1	569	63.9	7.34	2.95	2
A0A0P0VVF7	High	Master Protein	Os03g0248200 protein (Fragment) OS=Oryza sativa subsp. japonica GN=Os03g0248200 PE=3 SV=1	0	4.794	3	1	1	1	1	495	54.7	8.95	2.41	1
Q6Z2J8	High	Master Protein	Os02g0732700 protein OS=Oryza sativa subsp. japonica GN=Os02g0732700 PE=4 SV=1	0	4.777	1	1	1	1	1	1620	181.7	7.27	2.75	1
Q9SBW2	High	Master Protein	Os01g0633200 protein OS=Oryza sativa subsp. japonica GN=P0663E10.10-1 PE=2 SV=1	0	4.775	2	1	1	1	1	629	72.7	7.01	3.37	1
Q0JNL7	High	Master Protein	Calmodulin-3 OS=Oryza sativa subsp. japonica GN=CAM3 PE=2 SV=1	0	4.743	9	1	1	1	1	149	16.8	4.27	0	1
Q337Y0	High	Master Protein	EDR1, putative, expressed OS=Oryza sativa subsp. japonica GN=Os10g0430900 PE=4 SV=1	0	4.735	2	1	1	1	1	972	107.3	5.94	1.98	1
Q851R5	High	Master Protein	Thioredoxin H2-2 OS=Oryza sativa subsp. japonica GN=Os03g0800700 PE=2 SV=1	0	4.73	8	1	1	1	1	134	14.8	5.97	2.01	1
Q10A46	High	Master Protein	Alcohol dehydrogenase 2, putative, expressed OS=Oryza sativa subsp. japonica GN=Os10g0159800 PE=2 SV=1	0	4.714	5	2	2	2	1	403	43	6.33	0	2
Q9AS12	High	Master Protein	Peroxidase OS=Oryza sativa subsp. japonica GN=prx16 PE=3 SV=1	0	4.714	5	2	2	1	1	351	37.2	6.16	2.06	2
Q8LHL4	High	Master Protein	Os07g0623000 protein OS=Oryza sativa subsp. japonica GN=P0524E08.108 PE=2 SV=1	0	4.712	18	2	2	2	1	133	14.5	5.27	0	2
Q6Z8F7	High	Master Protein	26S proteosome regulatory subunit-like OS=Oryza sativa subsp. japonica GN=Os02g0697600 PE=2 SV=1	0	4.704	3	2	2	2	1	640	71.2	9.39	2.36	2
Q6L4U9	High	Master Protein	Os05g0498400 protein OS=Oryza sativa subsp. japonica GN=Os05g0498400 PE=2 SV=1	0	4.69	11	1	1	1	1	115	12.7	8.43	3.21	1
Q6Z2X6	High	Master Protein	Cycloartenol synthase OS=Oryza sativa subsp. japonica GN=Os02g0139700 PE=1 SV=1	0	4.665	2	1	1	1	1	759	85.6	6.51	2.36	1
Q2QX45	High	Master Protein	Calcium-dependent protein kinase 28 OS=Oryza sativa subsp. japonica GN=CPK28 PE=3 SV=1	0	4.664	4	1	1	1	1	526	58	5.74	3.76	1
Q6Z754	High	Master Protein	Os02g0735100 protein OS=Oryza sativa subsp. japonica GN=Os02g0735100 PE=4 SV=1	0	4.656	4	1	1	1	1	448	49.8	9.8	0	1
Q8H9E4	High	Master Protein	Os07g0476200 protein OS=Oryza sativa subsp. japonica GN=Os07g0476200 PE=2 SV=1	0	4.619	1	1	1	1	1	1069	122.2	6.07	2.48	1
A0A0P0WCM5	High	Master Protein	Os04g0519925 protein OS=Oryza sativa subsp. japonica GN=Os04g0519925 PE=4 SV=1	0	4.617	4	1	1	1	1	319	35	8.06	2.32	1
Q64MA9	High	Master Protein	3-hydroxy-3-methylglutaryl coenzyme A synthase OS=Oryza sativa subsp. japonica GN=Os09g0521400 PE=3 SV=1	0	4.58	2	1	1	1	1	476	52.9	6.18	2.48	1
Q651E3	High	Master Protein	Os09g0540400 protein OS=Oryza sativa subsp. japonica GN=B1274F11.19-1 PE=4 SV=1	0	4.53	3	1	1	1	1	366	39.4	5.24	2.14	1
Q6F321	High	Master Protein	Proteasome subunit alpha type OS=Oryza sativa subsp. japonica GN=Os05g0490800 PE=2 SV=1	0	4.506	6	1	1	1	1	249	27.2	6.09	2.65	1
Q8LQX1	High	Master Protein	Os01g0342800 protein OS=Oryza sativa subsp. japonica GN=Os01g0342800 PE=2 SV=1	0	4.506	13	1	1	1	1	86	9.6	9.14	2.84	1
Q6L4S2	High	Master Protein	Os05g0592000 protein OS=Oryza sativa subsp. japonica GN=Os05g0592000 PE=3 SV=1	0	4.499	6	1	1	1	1	314	34.9	8.54	3.19	1
Q2QTL0	High	Master Protein	Quinolinate synthase, chloroplastic OS=Oryza sativa subsp. japonica GN=Os12g0290150 PE=3 SV=2	0	4.493	2	1	1	1	1	711	76.6	6.86	2.03	1
Q75LK0	High	Master Protein	Harpin-induced protein 1 containing protein OS=Oryza sativa subsp. japonica GN=LOC_Os03g62020 PE=2 SV=1	0	4.493	9	1	1	1	1	209	22.4	7.93	1.99	1
Q6ESF0	High	Master Protein	Germin-like protein 2-4 OS=Oryza sativa subsp. japonica GN=Os02g0532500 PE=2 SV=1	0	4.486	10	2	2	2	1	229	24.3	8.34	2.51	2
Q852Q2	High	Master Protein	Serine/threonine protein kinase OSK1 OS=Oryza sativa subsp. japonica GN=OSK1 PE=1 SV=1	0	4.468	4	2	2	1	1	505	57.6	7.96	3.98	2
Q8LHP5	High	Master Protein	Os07g0634200 protein OS=Oryza sativa subsp. japonica GN=P0455H11.113 PE=2 SV=1	0	4.463	8	2	2	1	1	220	24.5	5.99	2.89	2
Q5KQN3	High	Master Protein	LIM domain-containing protein, putative, expressed OS=Oryza sativa subsp. japonica GN=Os03g0626600 PE=4 SV=1	0	4.46	2	1	1	1	1	491	55.7	6.42	2.38	1
Q8L416	High	Master Protein	Os01g0908400 protein OS=Oryza sativa subsp. japonica GN=P0497A05.16 PE=2 SV=1	0	4.455	16	1	2	1	1	61	7.3	6.54	1.84	1
Q67WM2	High	Master Protein	Os06g0645400 protein OS=Oryza sativa subsp. japonica GN=P0017B12.25-1 PE=3 SV=1	0	4.451	1	1	1	1	1	849	96.6	6.83	2.84	1
Q10KZ7	High	Master Protein	Os03g0364400 protein OS=Oryza sativa subsp. japonica GN=LOC_Os03g24930 PE=2 SV=1	0	4.447	4	2	2	1	1	447	47.8	9.61	2.37	2
Q6Z0T2	High	Master Protein	Os08g0556000 protein OS=Oryza sativa subsp. japonica GN=Os08g0556000 PE=4 SV=1	0	4.437	3	1	1	1	1	624	68.2	5.29	0	1
B9F3B6	High	Master Protein	Succinate-semialdehyde dehydrogenase, mitochondrial OS=Oryza sativa subsp. japonica GN=ALDH5F1 PE=3 SV=1	0	4.423	2	1	1	1	1	527	56.1	8.1	2.45	1
Q84J50	High	Master Protein	17.7 kDa class I heat shock protein OS=Oryza sativa subsp. japonica GN=HSP17.7 PE=2 SV=1	0	4.413	8	1	1	1	1	159	17.6	6.61	3.01	1
Q6ZC56	High	Master Protein	RING-type E3 ubiquitin transferase OS=Oryza sativa subsp. japonica GN=Os08g0110500 PE=4 SV=1	0	4.409	1	1	1	1	1	824	89.4	5.91	3.12	1
Q688M9	High	Master Protein	'putative endo-1,31,4-beta-D-glucanase OS=Oryza sativa subsp. japonica GN=Os05g0399100 PE=2 SV=1	0	4.39	7	2	2	2	1	240	25.8	5.83	1.77	2
Q53M53	High	Master Protein	Hemolysin A family protein, expressed OS=Oryza sativa subsp. japonica GN=LOC_Os11g14230 PE=4 SV=1	0	4.382	4	1	1	1	1	295	33	8.82	2.06	1
Q7XUA4	High	Master Protein	DUF584 domain-containing protein OS=Oryza sativa subsp. japonica GN=Os04g0520700 PE=2 SV=1	0	4.353	7	1	1	1	1	174	18.3	6.95	2.99	1
Q9LGE6	High	Master Protein	Probable U6 snRNA-associated Sm-like protein LSm4 OS=Oryza sativa subsp. japonica GN=Os01g0256900 PE=2 SV=1	0	4.35	10	1	1	1	1	147	15.7	9.99	2.83	1
Q6EQJ8	High	Master Protein	Peroxidase OS=Oryza sativa subsp. japonica GN=Os02g0236800 PE=2 SV=1	0	4.346	9	2	2	2	1	326	33.4	6.96	0	2
Q2QWT8	High	Master Protein	2-oxoisovalerate dehydrogenase alpha subunit, mitochondrial, putative, expressed OS=Oryza sativa subsp. japonica GN=Os12g0183100 PE=4 SV=2	0	4.333	3	1	1	1	1	486	54	6.8	2.17	1
A0A0P0XGM9	High	Master Protein	Os08g0447300 protein OS=Oryza sativa subsp. japonica GN=Os08g0447300 PE=4 SV=1	0	4.327	4	2	2	2	1	421	46.7	9.1	2.3	2
Q53NI2	High	Master Protein	Probable NAD kinase 2, chloroplastic OS=Oryza sativa subsp. japonica GN=Os11g0191400 PE=2 SV=1	0	4.313	1	1	1	1	1	981	108.5	6.71	2.06	1
Q109M7	High	Master Protein	Hsp20/alpha crystallin family protein, expressed OS=Oryza sativa subsp. japonica GN=LOC_Os10g30162 PE=2 SV=1	0	4.304	8	1	1	1	1	163	18	10.15	2.3	1
Q0DIK0	High	Master Protein	Mitochondrial fission 1 protein OS=Oryza sativa subsp. japonica GN=Os05g0383000 PE=2 SV=1	0	4.285	10	1	1	1	1	164	17.9	7.87	2.19	1
Q69LD9	High	Master Protein	Os07g0169600 protein OS=Oryza sativa subsp. japonica GN=Os07g0169600 PE=2 SV=1	0	4.279	4	1	1	1	1	340	37.6	5.57	0	1
Q75J49	High	Master Protein	Os03g0638800 protein OS=Oryza sativa subsp. japonica GN=Os03g0638800 PE=2 SV=1	0	4.276	7	2	2	2	1	379	41.7	7.94	1.9	2
Q67VM1	High	Master Protein	Os06g0632200 protein OS=Oryza sativa subsp. japonica GN=P0505A04.10-2 PE=2 SV=1	0	4.237	4	1	1	1	1	487	52.9	7.55	2.98	1
Q5Z790	High	Master Protein	Os06g0531200 protein OS=Oryza sativa subsp. japonica GN=Os06g0531200 PE=4 SV=1	0	4.231	3	1	1	1	1	394	41.7	5.66	2.86	1
Q0JL44	High	Master Protein	Protein SGT1 homolog OS=Oryza sativa subsp. japonica GN=SGT1 PE=1 SV=1	0	4.217	4	1	1	1	1	367	40.9	5.06	1.89	1
Q651Z9	High	Master Protein	Os09g0527900 protein OS=Oryza sativa subsp. japonica GN=Os09g0527900 PE=2 SV=1	0	4.214	5	1	1	1	1	211	23.4	6.37	2.19	1
A0A0N7KJH4	High	Master Protein	Os04g0555600 protein (Fragment) OS=Oryza sativa subsp. japonica GN=Os04g0555600 PE=4 SV=1	0	4.211	1	1	2	1	1	1285	138.7	5.99	4.35	1
Q7XZZ2	High	Master Protein	Not1 N-terminal domain, CCR4-Not complex component family protein, expressed OS=Oryza sativa subsp. japonica GN=Os03g0652100 PE=4 SV=1	0	4.21	2	1	1	1	1	856	93.9	5.54	0	1
Q852Q1	High	Master Protein	Serine/threonine protein kinase OSK4 OS=Oryza sativa subsp. japonica GN=OSK4 PE=1 SV=1	0	4.203	3	2	2	1	1	509	58.4	8.18	2.13	2
A0A0P0X1Z2	High	Master Protein	Os07g0123700 protein OS=Oryza sativa subsp. japonica GN=Os07g0123700 PE=4 SV=1	0	4.202	3	2	2	2	1	796	86.7	6.06	0	2
Q69NJ8	High	Master Protein	Os09g0364900 protein OS=Oryza sativa subsp. japonica GN=OJ1001_G09.33-1 PE=2 SV=1	0	4.2	9	1	2	1	1	111	12.5	6.68	2.7	1
A0A0P0VP17	High	Master Protein	Os02g0717600 protein OS=Oryza sativa subsp. japonica GN=Os02g0717600 PE=4 SV=1	0	4.198	2	1	1	1	1	544	58.5	8.03	2.68	1
Q0JD53	High	Master Protein	Os04g0430700 protein OS=Oryza sativa subsp. japonica GN=Os04g0430700 PE=4 SV=1	0	4.193	2	1	1	1	1	777	80.5	7.96	2.58	1
Q6ZJ08	High	Master Protein	Monodehydroascorbate reductase 4, cytosolic OS=Oryza sativa subsp. japonica GN=MDAR4 PE=1 SV=1	0	4.192	6	2	2	1	1	435	46.7	5.47	2.63	2
Q10LR5	High	Master Protein	Fumarate hydratase 1, mitochondrial, putative, expressed OS=Oryza sativa subsp. japonica GN=Os03g0337900 PE=2 SV=1	0	4.19	2	1	1	1	1	502	53.6	7.37	2.02	1
A0A0P0W6R0	High	Master Protein	Os04g0126600 protein (Fragment) OS=Oryza sativa subsp. japonica GN=Os04g0126600 PE=4 SV=1	0	4.178	6	2	2	2	1	303	32.5	9.26	3.39	2
Q10NP6	High	Master Protein	Os03g0263500 protein OS=Oryza sativa subsp. japonica GN=Os03g0263500 PE=2 SV=1	0	4.168	3	1	1	1	1	321	35.6	9.64	1.91	1
A0A0N7KS71	High	Master Protein	Os10g0556700 protein OS=Oryza sativa subsp. japonica GN=Os10g0556700 PE=4 SV=1	0	4.14	5	2	2	2	1	428	46.7	5.02	2.03	2
A0A0P0X777	High	Master Protein	Os07g0541200 protein OS=Oryza sativa subsp. japonica GN=Os07g0541200 PE=4 SV=1	0	4.133	3	2	2	1	1	699	75.7	6.95	1.62	2
Q943F3	High	Master Protein	60S ribosomal protein L18a OS=Oryza sativa subsp. japonica GN=RPL18A PE=1 SV=1	0	4.118	16	3	3	3	1	178	21.4	10.45	1.93	3
Q10M15	High	Master Protein	Os03g0326600 protein OS=Oryza sativa subsp. japonica GN=Os03g0326600 PE=4 SV=1	0	4.11	3	1	1	1	1	467	51	9.01	2.23	1
A0A0N7KRQ6	High	Master Protein	Os10g0392700 protein (Fragment) OS=Oryza sativa subsp. japonica GN=Os10g0392700 PE=4 SV=1	0	4.104	21	1	1	1	1	73	7.5	11.78	0	1
Q53Q39	High	Master Protein	NB-ARC domain containing protein, expressed OS=Oryza sativa subsp. japonica GN=LOC_Os11g12330 PE=2 SV=1	0	4.097	3	2	2	1	1	905	103.3	7.83	1.89	2
Q0D3X9	High	Master Protein	Os07g0660200 protein (Fragment) OS=Oryza sativa subsp. japonica GN=Os07g0660200 PE=4 SV=1	0	4.097	2	1	1	1	1	631	71.7	7.77	2.56	1
A0A0P0V707	High	Master Protein	Os01g0698900 protein OS=Oryza sativa subsp. japonica GN=Os01g0698900 PE=4 SV=1	0	4.082	4	1	1	1	1	382	41.2	9.47	0	1
Q5VRJ8	High	Master Protein	Peroxisomal membrane protein 11-5 OS=Oryza sativa subsp. japonica GN=PEX11-5 PE=2 SV=1	0	4.058	5	1	1	1	1	233	25.9	9.86	1.81	1
Q0DJC5	High	Master Protein	Dolichyl-diphosphooligosaccharide--protein glycosyltransferase subunit 1A OS=Oryza sativa subsp. japonica GN=OST1A PE=2 SV=1	0	4.037	2	1	1	1	1	615	69.5	7.43	0	1
Q6ZI17	High	Master Protein	Protein MEI2-like 2 OS=Oryza sativa subsp. japonica GN=ML2 PE=2 SV=1	0	4.017	1	1	1	1	1	848	93.6	6.62	2.02	1
Q8GV28	High	Master Protein	Os02g0174200 protein OS=Oryza sativa subsp. japonica GN=DPK3 PE=2 SV=1	0	4.008	3	1	1	1	1	421	46.7	6.9	0	1
Q5VQG4	High	Master Protein	Galactinol--sucrose galactosyltransferase OS=Oryza sativa subsp. japonica GN=RFS PE=1 SV=1	0	4.007	2	1	2	1	1	783	85.5	6.27	4.13	1
Q9SNM0	High	Master Protein	Os06g0132100 protein OS=Oryza sativa subsp. japonica GN=134P10.3 PE=2 SV=1	0	4	3	1	2	1	1	454	50.1	5.6	4.4	1
Q0JH82	High	Master Protein	Os01g0878800 protein OS=Oryza sativa subsp. japonica GN=Os01g0878800 PE=4 SV=1	0	3.985	4	1	1	1	1	322	34.8	7.8	2.44	1
A0A0P0V776	High	Master Protein	Os01g0711100 protein OS=Oryza sativa subsp. japonica GN=Os01g0711100 PE=4 SV=1	0	3.98	6	1	1	1	1	185	20.2	10.68	2.34	1
Q7XBS8	High	Master Protein	Os10g0579600 protein OS=Oryza sativa subsp. japonica GN=Os10g0579600 PE=2 SV=1	0	3.963	2	1	1	1	1	569	61.5	6.71	2.3	1
A0A0P0WGM8	High	Master Protein	Os04g0691200 protein OS=Oryza sativa subsp. japonica GN=Os04g0691200 PE=4 SV=1	0	3.956	4	2	2	2	1	633	69.2	7.59	0	2
Q8GVN7	High	Master Protein	Os07g0531500 protein OS=Oryza sativa subsp. japonica GN=P0681F05.132 PE=2 SV=1	0	3.948	7	1	1	1	1	200	22.5	8.75	2.49	1
A0A0P0V430	High	Master Protein	Os01g0558850 protein OS=Oryza sativa subsp. japonica GN=Os01g0558850 PE=3 SV=1	0	3.926	1	1	1	1	1	667	73.4	6.92	0	1
Q6YVE5	High	Master Protein	Os07g0295200 protein OS=Oryza sativa subsp. japonica GN=B1120F06.133 PE=2 SV=1	0	3.922	6	1	1	1	1	232	25.9	7.74	2.45	1
Q0D529	High	Master Protein	Os07g0586500 protein OS=Oryza sativa subsp. japonica GN=Os07g0586500 PE=2 SV=1	0	3.908	3	1	1	1	1	406	45.3	6.61	3.1	1
Q2R114	High	Master Protein	Putative cinnamyl alcohol dehydrogenase 4 OS=Oryza sativa subsp. japonica GN=CAD4 PE=3 SV=2	0	3.87	3	1	1	1	1	354	38.6	6.18	2.49	1
Q8LMP9	High	Master Protein	La domain containing protein, expressed OS=Oryza sativa subsp. japonica GN=LOC_Os03g06070 PE=4 SV=1	0	3.865	3	1	1	1	1	481	49.9	9.47	2.1	1
Q10N97	High	Master Protein	33 kDa secretory protein, putative, expressed OS=Oryza sativa subsp. japonica GN=Os03g0277700 PE=4 SV=1	0	3.854	6	1	1	1	1	265	28.5	7.84	2.1	1
Q0INA3	High	Master Protein	Os12g0489100 protein (Fragment) OS=Oryza sativa subsp. japonica GN=Os12g0489100 PE=4 SV=1	0	3.852	3	2	2	2	1	551	64.1	5.16	1.83	2
A3AYR1	High	Master Protein	Acyl-CoA-binding domain-containing protein 4 OS=Oryza sativa subsp. japonica GN=ACBP4 PE=2 SV=1	0	3.847	4	1	1	1	1	336	35.9	4.61	2.03	1
Q5ZDH9	High	Master Protein	Os01g0139200 protein OS=Oryza sativa subsp. japonica GN=Os01g0139200 PE=4 SV=1	0	3.846	2	1	1	1	1	671	70.3	5.94	3.62	1
Q6Z537	High	Master Protein	Os08g0436800 protein OS=Oryza sativa subsp. japonica GN=Os08g0436800 PE=4 SV=1	0	3.836	20	2	2	2	1	118	13.6	11.49	2.12	2
Q60EJ0	High	Master Protein	Os05g0501700 protein OS=Oryza sativa subsp. japonica GN=Os05g0501700 PE=2 SV=1	0	3.83	11	2	2	2	1	268	28.3	5.76	0	2
Q7XHV1	High	Master Protein	CHP-rich zinc finger protein-like OS=Oryza sativa subsp. japonica GN=OSJNBb0041B22.112-1 PE=4 SV=1	0	3.824	4	1	1	1	1	268	28.2	5.06	2.35	1
B9FDR3	High	Master Protein	Transportin-1 OS=Oryza sativa subsp. japonica GN=TRN1 PE=3 SV=2	0	3.822	1	1	1	1	1	891	98.6	4.92	2.39	1
Q6ZK48	High	Master Protein	Pre-mRNA-splicing factor SLU7 OS=Oryza sativa subsp. japonica GN=Os08g0127700 PE=2 SV=1	0	3.815	2	1	1	1	1	536	62	5.88	2.43	1
Q6H592	High	Master Protein	Os09g0386400 protein OS=Oryza sativa subsp. japonica GN=Os09g0386400 PE=2 SV=1	0	3.81	2	1	1	1	1	409	46.5	9.23	2.26	1
A0A0P0XW86	High	Master Protein	Os10g0492101 protein OS=Oryza sativa subsp. japonica GN=Os10g0492101 PE=4 SV=1	0	3.808	7	1	1	1	1	175	17.2	10.23	2.2	1
Q10K80	High	Master Protein	Carboxypeptidase OS=Oryza sativa subsp. japonica GN=Os03g0393700 PE=3 SV=1	0	3.79	2	1	1	1	1	470	50.7	5.17	2.06	1
Q5ZBW3	High	Master Protein	Os01g0358300 protein OS=Oryza sativa subsp. japonica GN=Os01g0358300 PE=2 SV=1	0	3.768	3	1	1	1	1	455	49.7	9.23	0	1
Q0DJE6	High	Master Protein	Lactoylglutathione lyase OS=Oryza sativa subsp. japonica GN=Os05g0295800 PE=2 SV=1	0	3.765	11	1	1	1	1	189	21.3	6.23	0	1
Q0DAX4	High	Master Protein	Os06g0618600 protein (Fragment) OS=Oryza sativa subsp. japonica GN=Os06g0618600 PE=4 SV=1	0	3.756	5	2	2	2	1	378	42.2	5.67	2.02	2
Q53K52	High	Master Protein	Protein PEP-RELATED DEVELOPMENT ARRESTED 1 homolog, chloroplastic OS=Oryza sativa subsp. japonica GN=Os11g0425300 PE=2 SV=1	0	3.75	4	1	1	1	1	382	41.3	6.55	1.87	1
Q9FUE4	High	Master Protein	Glutathione S-transferase OS=Oryza sativa subsp. japonica GN=Os10g0528300 PE=2 SV=1	0	3.747	10	2	2	2	1	239	25.5	5.07	0	2
A0A0P0VS46	High	Master Protein	Os03g0111500 protein OS=Oryza sativa subsp. japonica GN=Os03g0111500 PE=4 SV=1	0	3.739	21	1	1	1	1	72	7.4	11.36	1.9	1
Q2QM47	High	Master Protein	Serine/threonine-protein phosphatase BSL2 homolog OS=Oryza sativa subsp. japonica GN=BSL2 PE=2 SV=2	0	3.726	1	1	1	1	1	1009	106.4	5.86	2.44	1
P35684	High	Master Protein	60S ribosomal protein L3 OS=Oryza sativa subsp. japonica GN=RPL3 PE=2 SV=2	0	3.721	4	2	2	2	1	389	44.4	10.08	3.59	2
A0A0P0YCA1	High	Master Protein	Os12g0597600 protein OS=Oryza sativa subsp. japonica GN=Os12g0597600 PE=4 SV=1	0	3.719	7	1	1	1	1	166	18.2	4.36	2.54	1
Q0JBL5	High	Master Protein	ATP-dependent Clp protease proteolytic subunit OS=Oryza sativa subsp. japonica GN=Os04g0525600 PE=2 SV=1	0	3.709	9	2	2	1	1	309	33	7.27	1.9	2
Q2QM64	High	Master Protein	G-patch domain containing protein, expressed OS=Oryza sativa subsp. japonica GN=LOC_Os12g42140 PE=2 SV=1	0	3.704	3	2	2	2	1	844	95.6	5.97	3.93	2
Q7XSQ2	High	Master Protein	OSJNBa0084K11.14 protein OS=Oryza sativa subsp. japonica GN=Os04g0561500 PE=2 SV=2	0	3.692	3	2	2	2	1	739	82.6	6.02	1.97	2
C7IWB6	High	Master Protein	Os01g0923300 protein OS=Oryza sativa subsp. japonica GN=Os01g0923300 PE=4 SV=1	0	3.692	5	1	1	1	1	238	25.7	9.88	1.71	1
Q0D5G1	High	Master Protein	Elongator complex protein 1 OS=Oryza sativa subsp. japonica GN=Os07g0563700 PE=3 SV=1	0	3.691	1	1	1	1	1	1343	148.9	5.72	2.94	1
Q0J9Y2	High	Master Protein	Os04g0625800 protein OS=Oryza sativa subsp. japonica GN=Os04g0625800 PE=2 SV=1	0	3.685	2	1	1	1	1	425	46.2	6.42	2.32	1
Q6ASU6	High	Master Protein	Calcium load-activated calcium channel OS=Oryza sativa subsp. japonica GN=B1377B10.21 PE=2 SV=1	0	3.667	5	1	1	1	1	209	21.7	9.99	2.4	1
Q5ZCL8	High	Master Protein	Chloroplastic group IIB intron splicing facilitator CRS2, chloroplastic OS=Oryza sativa subsp. japonica GN=Os01g0132800 PE=2 SV=1	0	3.666	4	1	1	1	1	259	28.5	10.13	2.02	1
Q6K9N7	High	Master Protein	Os02g0621600 protein OS=Oryza sativa subsp. japonica GN=Os02g0621600 PE=2 SV=1	0	3.641	10	1	1	1	1	156	16.5	10.87	2.01	1
Q84M86	High	Master Protein	GDSL-like Lipase/Acylhydrolase family protein, expressed OS=Oryza sativa subsp. japonica GN=Os03g0859100 PE=2 SV=1	0	3.634	3	1	1	1	1	365	39.8	5.55	2.38	1
Q69JZ7	High	Master Protein	Protein XAP5 CIRCADIAN TIMEKEEPER OS=Oryza sativa subsp. japonica GN=XCT PE=2 SV=1	0	3.579	3	1	1	1	1	333	39.2	6.71	2.65	1
A0A0P0XBL8	High	Master Protein	Os08g0139700 protein (Fragment) OS=Oryza sativa subsp. japonica GN=Os08g0139700 PE=3 SV=1	0	3.563	2	1	1	1	1	519	60.2	5.45	2.13	1
Q69YB0	High	Master Protein	Os06g0195600 protein OS=Oryza sativa subsp. japonica GN=Os06g0195600 PE=4 SV=1	0	3.552	3	2	2	2	1	803	90.7	6.01	0	2
Q7XTG7	High	Master Protein	7-hydroxymethyl chlorophyll a reductase, chloroplastic OS=Oryza sativa subsp. japonica GN=HCAR PE=3 SV=2	0	3.53	4	2	2	2	1	471	51.9	7.37	3.89	2
Q6Z0Y9	High	Master Protein	Os02g0135800 protein OS=Oryza sativa subsp. japonica GN=Os02g0135800 PE=2 SV=1	0	3.528	4	1	1	1	1	305	33.3	6.01	2.56	1
A0A0N7KQF0	High	Master Protein	Os09g0249600 protein (Fragment) OS=Oryza sativa subsp. japonica GN=Os09g0249600 PE=4 SV=1	0	3.527	5	2	2	2	1	480	54.3	9.09	2.28	2
Q7X776	High	Master Protein	OSJNBb0022F16.14 protein OS=Oryza sativa subsp. japonica GN=Os04g0655600 PE=4 SV=2	0	3.524	3	1	1	1	1	577	61.8	5.16	2.12	1
Q5QL78	High	Master Protein	Os01g0524700 protein OS=Oryza sativa subsp. japonica GN=Os01g0524700 PE=2 SV=1	0	3.511	2	1	1	1	1	848	92.7	6.21	3.02	1
Q9FU90	High	Master Protein	Os01g0142200 protein OS=Oryza sativa subsp. japonica GN=Os01g0142200 PE=2 SV=1	0	3.507	8	1	1	1	1	172	18.8	5.57	0	1
A0A0P0VDY2	High	Master Protein	Os02g0105100 protein OS=Oryza sativa subsp. japonica GN=Os02g0105100 PE=4 SV=1	0	3.506	2	1	1	1	1	840	89.8	4.74	2.54	1
Q93VG0	High	Master Protein	Peptidyl-prolyl cis-trans isomerase OS=Oryza sativa subsp. japonica GN=OsCyp3 PE=2 SV=1	0	3.487	6	1	1	1	1	164	18.1	8.43	0	1
A0A0P0V5B4	High	Master Protein	CTP synthase OS=Oryza sativa subsp. japonica GN=Os01g0616900 PE=3 SV=1	0	3.477	2	1	1	1	1	699	76.5	9.03	2.33	1
B9FWE5	High	Master Protein	Os07g0246600 protein OS=Oryza sativa subsp. japonica GN=Os07g0246600 PE=4 SV=1	0	3.458	3	1	1	1	1	456	50	6.62	1.92	1
Q7F4F8	High	Master Protein	Mitochondrial outer membrane protein porin 3 OS=Oryza sativa subsp. japonica GN=VDAC3 PE=2 SV=1	0	3.421	4	1	1	1	1	275	29.9	7.77	2.09	1
Q9AXB0	High	Master Protein	Uroporphyrinogen decarboxylase 1, chloroplastic OS=Oryza sativa subsp. japonica GN=Os01g0622300 PE=2 SV=1	0	3.405	2	1	1	1	1	402	44	6.46	0	1
Q6Z2H5	High	Master Protein	Os07g0516300 protein OS=Oryza sativa subsp. japonica GN=Os07g0516300 PE=2 SV=1	0	3.377	7	1	1	1	1	196	20.3	6	0	1
Q658H7	High	Master Protein	Os06g0129300 protein OS=Oryza sativa subsp. japonica GN=Os06g0129300 PE=2 SV=1	0	3.372	3	1	1	1	1	302	32.9	6.24	1.83	1
Q0J4W4	High	Master Protein	Os08g0485400 protein OS=Oryza sativa subsp. japonica GN=Os08g0485400 PE=4 SV=1	0	3.36	5	1	1	1	1	280	30.3	6.16	2.13	1
Q69WH2	High	Master Protein	Os06g0332800 protein OS=Oryza sativa subsp. japonica GN=Os06g0332800 PE=2 SV=1	0	3.354	10	1	1	1	1	131	13.6	8.32	0	1
Q0JNR8	High	Master Protein	Os01g0269000 protein OS=Oryza sativa subsp. japonica GN=Os01g0269000 PE=4 SV=1	0	3.349	2	1	1	1	1	459	48	8.46	2.88	1
Q8H559	High	Master Protein	Os07g0159800 protein OS=Oryza sativa subsp. japonica GN=OJ1714_H10.115 PE=2 SV=1	0	3.344	9	1	1	1	1	152	16.2	5.5	2.65	1
Q6Z9G2	High	Master Protein	Os08g0440500 protein OS=Oryza sativa subsp. japonica GN=Os08g0440500 PE=2 SV=1	0	3.315	6	1	1	1	1	217	23.5	8.41	1.78	1
Q6YSF3	High	Master Protein	Acidic leucine-rich nuclear phosphoprotein 32-related protein 1 OS=Oryza sativa subsp. japonica GN=Os07g0607800 PE=2 SV=1	0	3.3	4	1	1	1	1	476	51.8	3.93	2.1	1
Q942C4	High	Master Protein	Glycosyltransferase OS=Oryza sativa subsp. japonica GN=Os01g0734800 PE=2 SV=1	0	3.3	2	1	1	1	1	478	52.6	5.53	2.43	1
Q33AG5	High	Master Protein	ATPase, histidine kinase, DNA gyrase B-, and HSP90-like domain containing protein, expressed OS=Oryza sativa subsp. japonica GN=Os10g0181700 PE=4 SV=2	0	3.299	2	1	1	1	1	609	68	7.59	1.82	1
Q10MS6	High	Master Protein	Expressed protein OS=Oryza sativa subsp. japonica GN=LOC_Os03g18560 PE=2 SV=1	0	3.295	7	1	1	1	1	170	18.9	7.97	2.26	1
Q10LA3	High	Master Protein	Expressed protein OS=Oryza sativa subsp. japonica GN=LOC_Os03g23920 PE=4 SV=1	0	3.285	2	1	1	1	1	475	51.4	5.55	0	1
Q10SF7	High	Master Protein	Associated with HOX family protein, expressed OS=Oryza sativa subsp. japonica GN=Os03g0124000 PE=4 SV=1	0	3.284	2	1	1	1	1	591	62.7	6.95	2.52	1
A0A0P0VAX3	High	Master Protein	Os01g0866600 protein (Fragment) OS=Oryza sativa subsp. japonica GN=Os01g0866600 PE=3 SV=1	0	3.273	29	1	1	1	1	73	7.8	6.77	2.26	1
Q3V826	High	Master Protein	Os02g0682500 protein OS=Oryza sativa subsp. japonica GN=Os02g0682500 PE=4 SV=1	0	3.262	3	1	1	1	1	355	38.6	5.3	3.33	1
Q653N3	High	Master Protein	Microtubule-associated protein 70-3 OS=Oryza sativa subsp. japonica GN=MAP70.3 PE=2 SV=1	0	3.252	2	1	1	1	1	608	67.8	8.56	0	1
Q0DU12	High	Master Protein	Os03g0213400 protein (Fragment) OS=Oryza sativa subsp. japonica GN=Os03g0213400 PE=4 SV=1	0	3.248	1	1	1	1	1	1139	130.7	6.79	2.5	1
Q8L7J2	High	Master Protein	Beta-glucosidase 6 OS=Oryza sativa subsp. japonica GN=BGLU6 PE=1 SV=1	0	3.245	2	1	1	1	1	521	58.5	7.34	1.71	1
Q0JCS2	High	Master Protein	Os04g0452400 protein OS=Oryza sativa subsp. japonica GN=Os04g0452400 PE=2 SV=1	0	3.239	4	2	2	2	1	367	41.8	6.52	0	2
Q338B9	High	Master Protein	Histone acetyltransferase GCN5 OS=Oryza sativa subsp. japonica GN=GCN5 PE=2 SV=1	0	3.201	2	1	1	1	1	511	56.7	6.81	1.86	1
Q6ZA47	High	Master Protein	Os07g0171300 protein OS=Oryza sativa subsp. japonica GN=Os07g0171300 PE=2 SV=1	0	3.2	1	1	1	1	1	699	77.9	9.39	2.27	1
Q10QH0	High	Master Protein	Chloroplast 30S ribosomal protein S10, putative, expressed OS=Oryza sativa subsp. japonica GN=Os03g0196800 PE=2 SV=1	0	3.188	6	2	2	2	1	185	20	9.1	2.11	2
Q10N73	High	Master Protein	Os03g0279900 protein OS=Oryza sativa subsp. japonica GN=LOC_Os03g17170 PE=3 SV=1	0	3.179	5	1	1	1	1	305	34.3	8.38	2.17	1
Q6Z6H0	High	Master Protein	4-hydroxy-4-methyl-2-oxoglutarate aldolase OS=Oryza sativa subsp. japonica GN=Os02g0761900 PE=2 SV=1	0	3.177	12	2	2	2	1	168	18	5.88	3.38	2
Q0J3D0	High	Master Protein	Os09g0130800 protein OS=Oryza sativa subsp. japonica GN=Os09g0130800 PE=2 SV=1	0	3.175	1	1	1	1	1	981	108.6	8.28	2.14	1
Q7XXQ9	High	Master Protein	Os03g0390700 protein OS=Oryza sativa subsp. japonica GN=Os03g0390700 PE=2 SV=1	0	3.172	3	1	1	1	1	334	36.3	8.05	2.03	1
Q7XR61	High	Master Protein	Methylthioribose kinase 1 OS=Oryza sativa subsp. japonica GN=MTK1 PE=2 SV=1	0	3.161	2	1	1	1	1	430	48.4	6.54	2.31	1
Q6H7E0	High	Master Protein	Os02g0640300 protein OS=Oryza sativa subsp. japonica GN=Os02g0640300 PE=3 SV=1	0	3.153	3	1	1	1	1	333	35.5	4.56	2.62	1
Q6ZFX8	High	Master Protein	Os02g0710900 protein OS=Oryza sativa subsp. japonica GN=Os02g0710900 PE=3 SV=1	0	3.152	1	1	1	1	1	902	99.3	5.4	2.58	1
Q69VQ4	High	Master Protein	Os09g0298700 protein OS=Oryza sativa subsp. japonica GN=Os09g0298700 PE=4 SV=1	0	3.144	1	1	1	1	1	1005	110.8	7.27	0	1
A0A0P0VSV2	High	Master Protein	Os03g0141000 protein OS=Oryza sativa subsp. japonica GN=Os03g0141000 PE=4 SV=1	0	3.144	20	2	2	2	1	80	9.2	10.86	2.12	2
Q7XV15	High	Master Protein	OSJNBa0064H22.3 protein OS=Oryza sativa subsp. japonica GN=Os04g0447500 PE=4 SV=2	0	3.142	3	1	1	1	1	333	36.5	7.72	0	1
Q2R037	High	Master Protein	Expressed protein OS=Oryza sativa subsp. japonica GN=LOC_Os11g43890 PE=4 SV=1	0	3.137	5	1	1	1	1	323	33.9	6.52	2.46	1
Q0E4P2	High	Master Protein	Os02g0107000 protein (Fragment) OS=Oryza sativa subsp. japonica GN=Os02g0107000 PE=4 SV=1	0	3.136	3	1	1	1	1	392	45	5.24	2.2	1
Q6K853	High	Master Protein	40S ribosomal protein S30 OS=Oryza sativa subsp. japonica GN=Os06g0172600 PE=3 SV=1	0	3.129	16	1	1	1	1	62	6.9	12.03	2.38	1
B7E324	High	Master Protein	Os05g0186000 protein OS=Oryza sativa subsp. japonica GN=Os05g0186000 PE=2 SV=1	0	3.119	7	1	1	1	1	138	14.6	9.45	1.98	1
A0A0P0VNV1	High	Master Protein	Os02g0710102 protein (Fragment) OS=Oryza sativa subsp. japonica GN=Os02g0710102 PE=4 SV=1	0	3.116	5	1	1	1	1	168	20	6.43	0	1
A0A0P0X0B1	High	Master Protein	Os06g0677700 protein OS=Oryza sativa subsp. japonica GN=Os06g0677700 PE=4 SV=1	0	3.11	2	1	1	1	1	686	74.7	7.15	2.12	1
Q8S9U5	High	Master Protein	Os01g0558100 protein OS=Oryza sativa subsp. japonica GN=Os01g0558100 PE=4 SV=1	0	3.107	4	1	1	1	1	250	26	5.11	2.34	1
Q652L2	High	Master Protein	Protein HIRA OS=Oryza sativa subsp. japonica GN=Os09g0567700 PE=2 SV=1	0	3.104	2	1	1	1	1	975	106.5	7.4	1.86	1
A0A0P0X9F5	High	Master Protein	Os07g0645200 protein (Fragment) OS=Oryza sativa subsp. japonica GN=Os07g0645200 PE=4 SV=1	0	3.103	4	1	1	1	1	294	33.9	7.14	0	1
Q5JML5	High	Master Protein	Os01g0754500 protein OS=Oryza sativa subsp. japonica GN=Os01g0754500 PE=2 SV=1	0	3.102	2	1	1	1	1	594	65.7	6.8	0	1
Q0JF82	High	Master Protein	Os04g0129500 protein OS=Oryza sativa subsp. japonica GN=Os04g0129500 PE=4 SV=2	0	3.096	2	2	2	2	1	1031	112	8.02	0	2
Q2QN68	High	Master Protein	Os12g0577100 protein OS=Oryza sativa subsp. japonica GN=LOC_Os12g38800 PE=4 SV=1	0	3.076	3	1	1	1	1	414	47.4	9.07	0	1
Q336S3	High	Master Protein	Os10g0563000 protein OS=Oryza sativa subsp. japonica GN=Os10g0563000 PE=2 SV=1	0	3.072	4	1	1	1	1	314	34.2	8.12	0	1
Q7EZC8	High	Master Protein	Os08g0159100 protein OS=Oryza sativa subsp. japonica GN=P0498E12.115 PE=2 SV=1	0	3.065	4	1	1	1	1	278	30.6	7.03	2.54	1
Q5N890	High	Master Protein	C-terminal domain phosphatase-like protein OS=Oryza sativa subsp. japonica GN=OJ1402_H07.29-1 PE=4 SV=1	0	3.059	2	1	1	1	1	756	83.8	5.72	2.22	1
Q7XI14	High	Master Protein	Probable D-2-hydroxyglutarate dehydrogenase, mitochondrial OS=Oryza sativa subsp. japonica GN=D2HGDH PE=3 SV=1	0	3.041	2	1	1	1	1	559	61.1	7.3	2.71	1
Q7F8Y1	High	Master Protein	Polyadenylate-binding protein OS=Oryza sativa subsp. japonica GN=Os04g0504800 PE=2 SV=1	0	3.032	2	1	1	1	1	659	71.2	8.85	0	1
A0A0P0W1N8	High	Master Protein	Os03g0690500 protein (Fragment) OS=Oryza sativa subsp. japonica GN=Os03g0690500 PE=3 SV=1	0	3.03	3	1	1	1	1	397	42.4	6.76	2.13	1
Q5W6Y8	High	Master Protein	Os05g0355400 protein OS=Oryza sativa subsp. japonica GN=Os05g0355400 PE=4 SV=1	0	3.013	11	1	2	1	1	110	11.4	5.35	3.79	1
Q6Z695	High	Master Protein	Os02g0754700 protein OS=Oryza sativa subsp. japonica GN=Os02g0754700 PE=2 SV=1	0	3.007	3	1	2	1	1	487	55	7.72	2.55	1
Q0IQT2	High	Master Protein	Os12g0102100 protein OS=Oryza sativa subsp. japonica GN=Os12g0102100 PE=4 SV=1	0	2.984	7	1	1	1	1	191	20.3	9.33	2.81	1
A0A0P0W249	High	Master Protein	Os03g0711200 protein (Fragment) OS=Oryza sativa subsp. japonica GN=Os03g0711200 PE=3 SV=1	0	2.977	4	2	2	2	1	587	65.9	6.34	0	2
Q8S1M1	High	Master Protein	Embryonic abundant protein-like OS=Oryza sativa subsp. japonica GN=Os01g0716500 PE=2 SV=1	0	2.955	5	1	2	1	1	263	29.1	6.13	0	1
Q8RUL6	High	Master Protein	Enoyl CoA hydratase-like protein OS=Oryza sativa subsp. japonica GN=P0482D04.4 PE=2 SV=1	0	2.947	6	1	1	1	1	291	30.6	8.46	0	1
Q10E40	High	Master Protein	MAPEG family protein, expressed OS=Oryza sativa subsp. japonica GN=Os03g0709000 PE=2 SV=1	0	2.939	11	1	1	1	1	148	16.6	9.38	0	1
Q0JDR8	High	Master Protein	Os04g0382100 protein (Fragment) OS=Oryza sativa subsp. japonica GN=Os04g0382100 PE=4 SV=1	0	2.93	3	1	1	1	1	346	38.9	9.17	1.9	1
Q8GS22	High	Master Protein	Dirigent protein OS=Oryza sativa subsp. japonica GN=P0552F09.104 PE=2 SV=1	0	2.909	6	1	1	1	1	175	18.1	6.52	2.29	1
Q655G1	High	Master Protein	Os06g0684000 protein OS=Oryza sativa subsp. japonica GN=P0009H10.17-1 PE=4 SV=1	0	2.88	2	1	1	1	1	588	65.7	7.01	2.01	1
B9FRA2	High	Master Protein	Os06g0127500 protein OS=Oryza sativa subsp. japonica GN=Os06g0127500 PE=4 SV=1	0	2.878	4	1	1	1	1	265	28.2	7.65	2.11	1
A0A0P0V6W6	High	Master Protein	Os01g0695700 protein OS=Oryza sativa subsp. japonica GN=Os01g0695700 PE=4 SV=1	0	2.866	1	1	1	1	1	1267	138.1	7.24	1.83	1
Q6ASW3	High	Master Protein	3,4-dihydroxy-2-butanone kinase, putative, expressed OS=Oryza sativa subsp. japonica GN=B1377B10.5 PE=2 SV=1	0	2.863	2	1	1	1	1	594	61.8	5.24	0	1
Q2R8V6	High	Master Protein	Dirigent protein OS=Oryza sativa subsp. japonica GN=Os11g0215100 PE=2 SV=1	0	2.862	8	1	1	1	1	181	18.4	6.54	1.73	1
Q6ZJW9	High	Master Protein	Actin-related protein 4 OS=Oryza sativa subsp. japonica GN=ARP4 PE=2 SV=1	0	2.86	3	1	1	1	1	443	48.5	5.29	0	1
B9FDB8	High	Master Protein	Probable allantoinase OS=Oryza sativa subsp. japonica GN=ALN PE=2 SV=1	0	2.857	4	2	2	2	1	507	54.7	6.84	0	2
Q6ZGP5	High	Master Protein	Os02g0753300 protein OS=Oryza sativa subsp. japonica GN=Os02g0753300 PE=2 SV=1	0	2.857	5	1	1	1	1	193	20	6.67	2.5	1
Q8S625	High	Master Protein	Ubiquitin-fold modifier-conjugating enzyme 1 OS=Oryza sativa subsp. japonica GN=Os10g0205200 PE=2 SV=1	0	2.856	5	1	1	1	1	185	20.5	7.83	2.08	1
Q69T55	High	Master Protein	Os06g0208300 protein OS=Oryza sativa subsp. japonica GN=Os06g0208300 PE=2 SV=1	0	2.852	6	1	1	1	1	291	30.9	5.5	0	1
Q69IM0	High	Master Protein	Os09g0515500 protein OS=Oryza sativa subsp. japonica GN=Os09g0515500 PE=2 SV=1	0	2.825	2	1	1	1	1	716	77.2	6.77	2	1
Q7XZV8	High	Master Protein	HAD superfamily hydrolase, 5'-Nucleotidase containing protein, expressed OS=Oryza sativa subsp. japonica GN=Os03g0774300 PE=4 SV=1	0	2.824	4	2	2	2	1	569	65	8.19	3.66	2
Q6YX79	High	Master Protein	GHMP kinase-like protein OS=Oryza sativa subsp. japonica GN=Os02g0141300 PE=2 SV=1	0	2.818	1	1	1	1	1	996	109.4	6.46	0	1
Q75L61	High	Master Protein	Protein DETOXIFICATION OS=Oryza sativa subsp. japonica GN=OSJNBa0095N06.18 PE=2 SV=1	0	2.815	3	1	1	1	1	500	53.6	6.95	3.28	1
Q7Y152	High	Master Protein	Galactokinase, putative, expressed OS=Oryza sativa subsp. japonica GN=LOC_Os03g61710 PE=4 SV=1	0	2.808	2	1	1	1	1	506	54.7	6.89	0	1
A3C4N5	High	Master Protein	Serine/threonine-protein phosphatase PP2A-4 catalytic subunit OS=Oryza sativa subsp. japonica GN=PP2A4 PE=2 SV=2	0	2.781	4	1	1	1	1	314	35.6	5.19	2.09	1
A0A0P0WRX8	High	Master Protein	Os06g0105600 protein (Fragment) OS=Oryza sativa subsp. japonica GN=Os06g0105600 PE=4 SV=1	0	2.778	2	1	1	1	1	605	65.5	7.05	1.69	1
Q2QVB4	High	Master Protein	Aspartyl aminopeptidase, putative, expressed OS=Oryza sativa subsp. japonica GN=Os12g0236500 PE=3 SV=1	0	2.772	3	1	1	1	1	478	52.4	6.92	0	1
B7FAP5	High	Master Protein	Protein DETOXIFICATION OS=Oryza sativa subsp. japonica GN=Os04g0373400 PE=2 SV=1	0	2.77	3	1	1	1	1	483	50.9	7.53	0	1
Q8H918	High	Master Protein	Hypersensitive-induced response protein, putative, expressed OS=Oryza sativa subsp. japonica GN=Os10g0464000 PE=2 SV=1	0	2.769	3	1	1	1	1	292	32.1	6.07	1.79	1
Q10NQ9	High	Master Protein	Eukaryotic translation initiation factor NCBP OS=Oryza sativa subsp. japonica GN=NCBP PE=2 SV=1	0	2.765	5	1	1	1	1	227	26.6	6.37	0	1
Q5Z9F9	High	Master Protein	Os06g0711100 protein OS=Oryza sativa subsp. japonica GN=Os06g0711100 PE=2 SV=1	0	2.758	3	1	1	1	1	300	32.1	8.91	0	1
Q5QLT6	High	Master Protein	Os01g0830100 protein OS=Oryza sativa subsp. japonica GN=B1088C09.41-1 PE=2 SV=1	0	2.757	3	1	2	1	1	456	49.5	8.57	5.07	1
Q6K9T9	High	Master Protein	Metallo-beta-lactamase-like OS=Oryza sativa subsp. japonica GN=OJ1124_D06.11-1 PE=2 SV=1	0	2.754	4	1	1	1	1	326	36.5	6.87	0	1
Q945W9	High	Master Protein	Glutathione S-transferase GSTU6, putative, expressed OS=Oryza sativa subsp. japonica GN=Os10g0529400 PE=2 SV=1	0	2.747	3	1	1	1	1	240	26.2	5.74	1.64	1
Q0E448	High	Master Protein	Os02g0137000 protein (Fragment) OS=Oryza sativa subsp. japonica GN=Os02g0137000 PE=4 SV=1	0	2.736	2	1	1	1	1	754	82	8.69	0	1
A0A0P0UYQ2	High	Master Protein	Os01g0148050 protein (Fragment) OS=Oryza sativa subsp. japonica GN=Os01g0148050 PE=4 SV=1	0	2.717	1	1	1	1	1	957	106.6	6.7	2.26	1
Q7XR06	High	Master Protein	Probable protein phosphatase 2C 45 OS=Oryza sativa subsp. japonica GN=Os04g0659500 PE=2 SV=2	0	2.663	4	1	1	1	1	282	30.6	5.15	1.8	1
Q53NG8	High	Master Protein	Aldehyde dehydrogenase OS=Oryza sativa subsp. japonica GN=LOC_Os11g08300 PE=2 SV=1	0	2.661	3	1	1	1	1	482	52.5	8.18	1.73	1
Q10LF8	High	Master Protein	Nucleolar protein Nop56, putative, expressed OS=Oryza sativa subsp. japonica GN=LOC_Os03g22880 PE=4 SV=1	0	2.656	2	1	1	1	1	552	61.3	8.53	0	1
Q6ATC3	High	Master Protein	Os05g0160100 protein OS=Oryza sativa subsp. japonica GN=Os05g0160100 PE=2 SV=1	0	2.641	2	1	1	1	1	406	45.1	8.44	1.9	1
Q84VC8	High	Master Protein	Gamma hydroxybutyrate dehydrogenase-like protein OS=Oryza sativa subsp. japonica GN=Os02g0562700 PE=2 SV=1	0	2.64	9	1	1	1	1	293	30.5	6.6	2.42	1
P14654	High	Master Protein	Glutamine synthetase cytosolic isozyme 1-2 OS=Oryza sativa subsp. japonica GN=GLN1-2 PE=1 SV=1	0	2.639	3	1	1	1	1	357	39.2	6.07	0	1
Q7XLZ6	High	Master Protein	OSJNBa0086O06.13 protein OS=Oryza sativa subsp. japonica GN=Os04g0589900 PE=2 SV=2	0	2.638	4	1	1	1	1	379	38.2	8.95	2.25	1
Q69IM3	High	Master Protein	Bromodomain protein 103-like OS=Oryza sativa subsp. japonica GN=Os09g0515100 PE=4 SV=1	0	2.627	1	1	1	1	1	1198	133.8	6.54	0	1
A0A0P0X8P5	High	Master Protein	Os07g0609766 protein OS=Oryza sativa subsp. japonica GN=Os07g0609766 PE=4 SV=1	0	2.622	4	1	1	1	1	474	51	6.62	0	1
Q5JL08	High	Master Protein	Vacuolar fusion protein MON1 homolog OS=Oryza sativa subsp. japonica GN=MON1 PE=3 SV=1	0	2.618	3	2	2	2	1	567	63.7	5.55	0	2
Q5W724	High	Master Protein	Os05g0159000 protein OS=Oryza sativa subsp. japonica GN=Os05g0159000 PE=4 SV=1	0	2.615	1	1	1	1	1	1030	116.5	7.01	1.76	1
B9EV33	High	Master Protein	Os01g0263500 protein OS=Oryza sativa subsp. japonica GN=Os01g0263500 PE=4 SV=1	0	2.613	3	1	1	1	1	419	45.3	7.33	0	1
Q6ETT3	High	Master Protein	Os02g0108400 protein OS=Oryza sativa subsp. japonica GN=Os02g0108400 PE=4 SV=1	0	2.587	3	1	1	1	1	387	43	5.8	0	1
A0A0P0W853	High	Master Protein	Os04g0218600 protein (Fragment) OS=Oryza sativa subsp. japonica GN=Os04g0218600 PE=4 SV=1	0	2.584	1	1	1	1	1	937	104.4	5.52	0	1
Q8GVL3	High	Master Protein	Os07g0218700 protein OS=Oryza sativa subsp. japonica GN=Os07g0218700 PE=3 SV=1	0	2.584	2	1	1	1	1	519	57.3	8	1.63	1
Q7EZK6	High	Master Protein	Os08g0564800 protein OS=Oryza sativa subsp. japonica GN=P0705A05.123 PE=2 SV=1	0	2.583	1	1	1	1	1	1320	144.7	9.23	1.88	1
Q9LWJ5	High	Master Protein	Os06g0175800 protein OS=Oryza sativa subsp. japonica GN=Os06g0175800 PE=2 SV=1	0	2.58	2	1	1	1	1	475	50.3	7.24	0	1
Q8S3R1	High	Master Protein	Monodehydroascorbate reductase 1, peroxisomal OS=Oryza sativa subsp. japonica GN=MDAR1 PE=2 SV=1	0	2.578	3	1	1	1	1	479	50.8	7.66	2.39	1
Q5JN47	High	Master Protein	Os01g0958700 protein OS=Oryza sativa subsp. japonica GN=Os01g0958700 PE=4 SV=1	0	2.565	1	1	1	1	1	608	68	8.7	0	1
Q6F2V2	High	Master Protein	Expressed protein OS=Oryza sativa subsp. japonica GN=OSJNBa0010D22.23 PE=2 SV=1	0	2.557	4	1	2	1	1	271	29.1	5.31	3.94	1
Q5VQG6	High	Master Protein	Os01g0169900 protein OS=Oryza sativa subsp. japonica GN=Os01g0169900 PE=2 SV=1	0	2.536	2	1	1	1	1	580	61.3	6.43	0	1
Q5WMR0	High	Master Protein	Beta-hexosaminidase OS=Oryza sativa subsp. japonica GN=Os05g0415700 PE=2 SV=1	0	2.536	2	1	1	1	1	531	58.9	6.09	1.75	1
Q7XRA8	High	Master Protein	OSJNBa0006B20.18 protein OS=Oryza sativa subsp. japonica GN=Os04g0438300 PE=2 SV=2	0	2.527	2	1	1	1	1	327	36.5	4.5	0	1
Q0JKD0	High	Master Protein	Glutamate synthase 1 [NADH], chloroplastic OS=Oryza sativa subsp. japonica GN=Os01g0681900 PE=2 SV=1	0	2.525	1	1	1	1	1	2167	236.7	7.09	2.61	1
Q94E82	High	Master Protein	Mahogunin, ring finger 1-like protein OS=Oryza sativa subsp. japonica GN=Os01g0374900 PE=4 SV=1	0	2.523	7	1	1	1	1	313	34.1	5.66	0	1
Q10RL6	High	Master Protein	FAD binding domain containing protein, expressed OS=Oryza sativa subsp. japonica GN=Os03g0154100 PE=4 SV=1	0	2.514	3	1	1	1	1	406	43.6	7.44	2.24	1
Q6ZD89	High	Master Protein	Flavone 3'-O-methyltransferase 1 OS=Oryza sativa subsp. japonica GN=COMT PE=1 SV=1	0	2.514	3	1	1	1	1	368	39.7	5.66	2.53	1
Q2QQB3	High	Master Protein	Os12g0500700 protein OS=Oryza sativa subsp. japonica GN=LOC_Os12g31640 PE=2 SV=2	0	2.513	4	1	1	1	1	306	35.4	7.81	1.68	1
Q0JAA0	High	Master Protein	Probable protein phosphatase 2C 44 OS=Oryza sativa subsp. japonica GN=Os04g0609600 PE=2 SV=1	0	2.507	6	1	1	1	1	321	34.8	8.48	0	1
Q6YYZ1	High	Master Protein	Lysine-specific histone demethylase 1 homolog 2 OS=Oryza sativa subsp. japonica GN=Os08g0143400 PE=2 SV=1	0	2.502	1	1	1	1	1	763	83.9	7.3	2.23	1
Q6ESI2	High	Master Protein	Os02g0664700 protein OS=Oryza sativa subsp. japonica GN=P0461B08.8-1 PE=2 SV=1	0	2.5	10	1	1	1	1	209	22.4	6.35	0	1
Q7XTY9	High	Master Protein	Copper chaperone for superoxide dismutase, chloroplastic OS=Oryza sativa subsp. japonica GN=CCS PE=2 SV=1	0	2.489	4	1	1	1	1	312	32.2	6.1	0	1
Q71VM4	High	Master Protein	Importin subunit alpha-1a OS=Oryza sativa subsp. japonica GN=Os01g0253300 PE=1 SV=2	0	2.481	4	1	1	1	1	526	57.5	5.22	0	1
Q10MK4	High	Master Protein	Mitochondrial import inner membrane translocase subunit Tim17/Tim22/Tim23 family protein, putative, expressed OS=Oryza sativa subsp. japonica GN=Os03g0305600 PE=2 SV=1	0	2.479	7	1	1	1	1	179	18.4	6.95	2.33	1
Q60DW4	High	Master Protein	Os05g0419000 protein OS=Oryza sativa subsp. japonica GN=Os05g0419000 PE=2 SV=1	0	2.475	2	1	1	1	1	403	42.7	7.88	1.61	1
Q8H3H8	High	Master Protein	Os07g0506000 protein OS=Oryza sativa subsp. japonica GN=Os07g0506000 PE=2 SV=1	0	2.474	3	2	2	2	1	301	34.5	8.79	0	2
A0A0P0VFG2	High	Master Protein	Os02g0179900 protein OS=Oryza sativa subsp. japonica GN=Os02g0179900 PE=4 SV=1	0	2.472	3	1	1	1	1	240	28.1	8.72	0	1
Q6ZD83	High	Master Protein	Os08g0105800 protein OS=Oryza sativa subsp. japonica GN=P0450B04.3-1 PE=2 SV=1	0	2.461	2	1	1	1	1	549	61.9	6.37	0	1
Q94EF2	High	Master Protein	Os01g0770000 protein OS=Oryza sativa subsp. japonica GN=Os01g0770000 PE=2 SV=1	0	2.446	3	1	1	1	1	518	56.5	7.47	0	1
Q69V11	High	Master Protein	Mitochondrial inner membrane translocating protein-like protein OS=Oryza sativa subsp. japonica GN=P0492E07.122 PE=2 SV=1	0	2.441	2	1	1	1	1	475	53.5	8.57	0	1
Q6ZH46	High	Master Protein	Os02g0118200 protein OS=Oryza sativa subsp. japonica GN=Os02g0118200 PE=3 SV=1	0	2.437	4	2	2	1	1	427	46.5	9.54	1.75	2
Q5VPG8	High	Master Protein	Peptide methionine sulfoxide reductase A5 OS=Oryza sativa subsp. japonica GN=MSRA5 PE=2 SV=1	0	2.436	6	1	1	1	1	254	27.4	9.14	0	1
A0A0P0XY64	High	Master Protein	Os10g0580100 protein OS=Oryza sativa subsp. japonica GN=Os10g0580100 PE=4 SV=1	0	2.403	11	1	1	1	1	148	15.1	7.01	2.31	1
Q0E4D9	High	Master Protein	Os02g0123500 protein OS=Oryza sativa subsp. japonica GN=Os02g0123500 PE=4 SV=1	0	2.399	2	1	1	1	1	375	41.8	8.05	1.8	1
Q6ZD31	High	Master Protein	Os08g0538600 protein OS=Oryza sativa subsp. japonica GN=P0666G10.103 PE=2 SV=1	0	2.398	3	1	1	1	1	424	46.8	6.04	0	1
Q6L4Z4	High	Master Protein	Os05g0462400 protein OS=Oryza sativa subsp. japonica GN=Os05g0462400 PE=4 SV=1	0	2.396	1	1	1	1	1	884	97.3	4.48	2	1
Q6Z2G8	High	Master Protein	Os02g0705400 protein OS=Oryza sativa subsp. japonica GN=P0680A05.8-1 PE=2 SV=1	0	2.385	5	1	1	1	1	184	20.4	5.47	0	1
Q7XDE0	High	Master Protein	EF hand family protein, expressed OS=Oryza sativa subsp. japonica GN=Os10g0476600 PE=2 SV=2	0	2.38	2	1	1	1	1	541	61.9	4.93	0	1
Q69UZ3	High	Master Protein	Lon protease homolog, mitochondrial OS=Oryza sativa subsp. japonica GN=Os07g0689300 PE=2 SV=1	0	2.372	1	1	1	1	1	1002	109.5	5.41	0	1
Q9SXP2	High	Master Protein	Formate dehydrogenase 1, mitochondrial OS=Oryza sativa subsp. japonica GN=Os06g0486800 PE=1 SV=2	0	2.371	2	1	1	1	1	376	41.3	7.17	2.41	1
Q75IT2	High	Master Protein	'putative pentatricopeptide (PPR) repeat-containing protein, PF01535' OS=Oryza sativa subsp. japonica GN=OSJNBb0111K12.9 PE=4 SV=1	0	2.367	2	1	1	1	1	911	100.8	7.96	2.27	1
Q0J4Y4	High	Master Protein	Os08g0482100 protein (Fragment) OS=Oryza sativa subsp. japonica GN=Os08g0482100 PE=4 SV=1	0	2.365	1	1	1	1	1	865	97.1	6.86	2.14	1
Q6AU07	High	Master Protein	Lariat debranching enzyme OS=Oryza sativa subsp. japonica GN=DBR1 PE=2 SV=1	0	2.354	2	1	2	1	1	407	46.7	5.78	2.23	1
Q6Z0N5	High	Master Protein	Os08g0295300 protein OS=Oryza sativa subsp. japonica GN=Os08g0295300 PE=2 SV=1	0	2.353	2	2	2	2	1	745	84.9	7.97	2.26	2
Q2QWE9	High	Master Protein	Protein SUPPRESSOR OF GENE SILENCING 3 homolog OS=Oryza sativa subsp. japonica GN=SGS3 PE=3 SV=1	0.001	2.326	2	1	1	1	1	609	69.4	6.74	0	1
Q0DR89	High	Master Protein	Os03g0407000 protein (Fragment) OS=Oryza sativa subsp. japonica GN=Os03g0407000 PE=4 SV=2	0.001	2.303	3	1	1	1	1	360	39.9	5.95	0	1
Q0DBU5	High	Master Protein	DEAD-box ATP-dependent RNA helicase 31 OS=Oryza sativa subsp. japonica GN=Os06g0526600 PE=3 SV=2	0.001	2.3	2	1	1	1	1	547	60.6	6.38	1.61	1
Q0DWT7	High	Master Protein	Os02g0796300 protein OS=Oryza sativa subsp. japonica GN=Os02g0796300 PE=2 SV=1	0.001	2.3	3	1	1	1	1	295	32.7	5.15	1.64	1
Q01401	High	Master Protein	1,4-alpha-glucan-branching enzyme, chloroplastic/amyloplastic OS=Oryza sativa subsp. japonica GN=SBE1 PE=1 SV=2	0.001	2.296	1	1	1	1	1	820	93.2	6.83	0	1
Q6Z756	High	Master Protein	Erwinia induced protein 2 OS=Oryza sativa subsp. japonica GN=Os02g0734900 PE=2 SV=1	0.001	2.294	5	1	1	1	1	132	15.1	8.65	0	1
Q6ZLQ0	High	Master Protein	Os07g0150100 protein OS=Oryza sativa subsp. japonica GN=Os07g0150100 PE=4 SV=1	0.001	2.288	2	1	1	1	1	731	82.1	9.29	2.56	1
Q6ZI91	High	Master Protein	Os02g0555600 protein OS=Oryza sativa subsp. japonica GN=Os02g0555600 PE=2 SV=1	0.001	2.282	2	1	1	1	1	481	51.6	6.25	2.33	1
Q6K4E0	High	Master Protein	Os09g0363600 protein OS=Oryza sativa subsp. japonica GN=Os09g0363600 PE=2 SV=1	0.001	2.281	5	1	1	1	1	279	30.3	5.59	2.32	1
Q941Y8	High	Master Protein	Probable NADPH:quinone oxidoreductase 2 OS=Oryza sativa subsp. japonica GN=Os01g0954000 PE=2 SV=1	0.001	2.278	7	1	1	1	1	203	21.9	6.39	1.63	1
Q10NZ2	High	Master Protein	Expressed protein OS=Oryza sativa subsp. japonica GN=LOC_Os03g14890 PE=4 SV=1	0.001	2.263	5	1	1	1	1	265	29.5	9.61	0	1
Q0JMY8	High	Master Protein	Salt stress-induced protein OS=Oryza sativa subsp. japonica GN=SALT PE=1 SV=1	0.001	2.253	12	1	1	1	1	145	15.2	5.15	1.63	1
A0A0P0WCQ3	High	Master Protein	Os04g0517400 protein (Fragment) OS=Oryza sativa subsp. japonica GN=Os04g0517400 PE=4 SV=1	0.001	2.246	4	1	1	1	1	296	33.3	8.34	0	1
A3AYP1	High	Master Protein	Os04g0679400 protein OS=Oryza sativa subsp. japonica GN=Os04g0679400 PE=2 SV=1	0.001	2.245	5	1	1	1	1	258	27.8	6.52	0	1
Q7XWP1	High	Master Protein	Probable cleavage and polyadenylation specificity factor subunit 1 OS=Oryza sativa subsp. japonica GN=Os04g0252200 PE=3 SV=2	0.001	2.245	1	1	1	1	1	1441	158.2	6.14	1.8	1
Q7XN11	High	Master Protein	Gamma-aminobutyrate transaminase 1, mitochondrial OS=Oryza sativa subsp. japonica GN=OSL2 PE=1 SV=2	0.001	2.24	2	1	1	1	1	516	56.4	6.8	2.27	1
Q7XVN8	High	Master Protein	OSJNBa0023J03.10 protein OS=Oryza sativa subsp. japonica GN=Os04g0306800 PE=2 SV=2	0.001	2.229	1	1	1	1	1	649	72	8.92	1.73	1
Q941T1	High	Master Protein	Delta-1-pyrroline-5-carboxylate synthase 2 OS=Oryza sativa subsp. japonica GN=P5CS2 PE=2 SV=1	0.001	2.227	1	1	1	1	1	735	79.5	6.55	0	1
Q2QNS7	High	Master Protein	Os12g0555500 protein OS=Oryza sativa subsp. japonica GN=Os12g0555500 PE=2 SV=1	0.001	2.223	14	2	2	2	1	158	16.7	5	0	2
Q6I605	High	Master Protein	Os05g0557200 protein OS=Oryza sativa subsp. japonica GN=Os05g0557200 PE=2 SV=1	0.001	2.216	3	1	1	1	1	526	57.4	5.67	2.13	1
Q5CCK3	High	Master Protein	Cytochrome P450 90B2 OS=Oryza sativa subsp. japonica GN=CYP90B2 PE=1 SV=1	0.001	2.202	2	1	1	1	1	506	57.3	9.09	2.34	1
A0A0P0XCP2	High	Master Protein	Os08g0190200 protein OS=Oryza sativa subsp. japonica GN=Os08g0190200 PE=4 SV=1	0.001	2.196	2	1	1	1	1	442	47.8	6.24	0	1
Q2QYY8	High	Master Protein	Phototropin-1A OS=Oryza sativa subsp. japonica GN=PHOT1A PE=1 SV=2	0.001	2.182	1	1	1	1	1	921	103.3	7.94	0	1
Q7XPL2	High	Master Protein	Oxygen-dependent coproporphyrinogen-III oxidase, chloroplastic OS=Oryza sativa subsp. japonica GN=CPX PE=2 SV=2	0.001	2.179	2	1	1	1	1	399	43.8	6.67	0	1
A0A0P0W5Y9	High	Master Protein	Os03g0844700 protein (Fragment) OS=Oryza sativa subsp. japonica GN=Os03g0844700 PE=3 SV=1	0.001	2.174	5	1	1	1	1	327	35.6	4.89	2.1	1
Q6ZL94	High	Master Protein	Succinate--CoA ligase [ADP-forming] subunit alpha, mitochondrial OS=Oryza sativa subsp. japonica GN=Os07g0577700 PE=1 SV=1	0.001	2.172	4	1	1	1	1	331	34.2	8.22	0	1
A0A0P0WNJ6	High	Master Protein	Os05g0468600 protein OS=Oryza sativa subsp. japonica GN=Os05g0468600 PE=4 SV=1	0.001	2.171	1	1	1	1	1	914	100.3	7.94	2	1
Q7EZD3	High	Master Protein	NAC2 protein OS=Oryza sativa subsp. japonica GN=P0498E12.103 PE=2 SV=1	0.001	2.17	2	1	1	1	1	729	80.5	4.78	0	1
Q0D457	High	Master Protein	Os07g0645100 protein (Fragment) OS=Oryza sativa subsp. japonica GN=Os07g0645100 PE=3 SV=1	0.001	2.164	1	1	1	1	1	842	95.6	7.03	2.09	1
Q852E3	High	Master Protein	Os03g0850000 protein OS=Oryza sativa subsp. japonica GN=LOC_Os03g63290 PE=2 SV=1	0.001	2.158	4	1	1	1	1	277	29.6	5.92	2.27	1
Q6F2U8	High	Master Protein	DNA helicase family protein, expressed OS=Oryza sativa subsp. japonica GN=OSJNBa0010D22.27 PE=2 SV=1	0.001	2.141	2	1	1	1	1	651	71.3	8.1	0	1
Q9AWL7	High	Master Protein	Protein GIGANTEA OS=Oryza sativa subsp. japonica GN=GI PE=2 SV=2	0.001	2.134	1	1	1	1	1	1160	127	6.84	0	1
Q9MAX6	High	Master Protein	Coatomer subunit epsilon-1 OS=Oryza sativa subsp. japonica GN=COPE1 PE=2 SV=1	0.001	2.125	3	1	1	1	1	287	31.6	5.47	0	1
Q60DA3	High	Master Protein	Os05g0189300 protein OS=Oryza sativa subsp. japonica GN=Os05g0189300 PE=2 SV=1	0.001	2.124	4	1	1	1	1	251	28.2	8.43	0	1
A0A0P0WCD3	High	Master Protein	Os04g0504000 protein OS=Oryza sativa subsp. japonica GN=Os04g0504000 PE=4 SV=1	0.001	2.117	5	1	1	1	1	176	18.6	5.11	1.66	1
Q6YXJ6	High	Master Protein	Serine/threonine protein phosphatase 2A regulatory subunit OS=Oryza sativa subsp. japonica GN=Os07g0274800 PE=2 SV=1	0.001	2.117	2	1	1	1	1	517	59.4	8.21	1.63	1
Q5KQK1	High	Master Protein	Os05g0180600 protein OS=Oryza sativa subsp. japonica GN=Os05g0180600 PE=3 SV=1	0.001	2.107	1	1	1	1	1	814	93.5	6.57	0	1
Q6ZIV0	High	Master Protein	Os08g0540300 protein OS=Oryza sativa subsp. japonica GN=P0666G10.134 PE=3 SV=1	0.001	2.094	1	1	1	1	1	607	68.8	4.84	2.1	1
Q7XPU1	High	Master Protein	OSJNBa0088H09.15 protein OS=Oryza sativa subsp. japonica GN=Os04g0685300 PE=2 SV=1	0.002	2.05	6	1	1	1	1	205	22.2	8.85	0	1
B9FMJ3	High	Master Protein	Kinesin-like protein KIN-13A OS=Oryza sativa subsp. japonica GN=KIN13A PE=1 SV=1	0.002	1.996	1	1	1	1	1	819	90.4	5.78	0	1
C7J6P2	High	Master Protein	Os09g0563300 protein OS=Oryza sativa subsp. japonica GN=Os09g0563300 PE=3 SV=1	0.002	1.993	5	1	1	1	1	204	21.7	9.06	1.98	1
Q8GRL5	High	Master Protein	Eukaryotic translation initiation factor 5A OS=Oryza sativa subsp. japonica GN=OJ1513_F02.108 PE=2 SV=1	0.002	1.963	6	1	1	1	1	162	17.8	5.76	1.69	1
Q945W6	High	Master Protein	Glutathione S-transferase, N-terminal domain containing protein, expressed OS=Oryza sativa subsp. japonica GN=Os10g0527800 PE=2 SV=1	0.002	1.957	5	1	1	1	1	233	25.1	5.08	0	1
Q2QUH7	High	Master Protein	Isoflavone reductase, putative, expressed OS=Oryza sativa subsp. japonica GN=Os12g0263200 PE=2 SV=2	0.002	1.941	3	1	1	1	1	314	35.3	6.14	2.3	1
Q6I5I8	High	Master Protein	Calcium-dependent protein kinase 16 OS=Oryza sativa subsp. japonica GN=CPK16 PE=3 SV=1	0.003	1.922	2	1	1	1	1	547	61	6.89	0	1
Q7XAL6	High	Master Protein	Os07g0409100 protein OS=Oryza sativa subsp. japonica GN=P0492E07.115 PE=4 SV=1	0.003	1.921	2	1	1	1	1	515	55.3	8.46	1.76	1
Q10PW9	High	Master Protein	Sugar transport protein MST4 OS=Oryza sativa subsp. japonica GN=MST4 PE=1 SV=1	0.003	1.912	2	1	1	1	1	515	56.7	9	0	1
Q6YU81	High	Master Protein	Os02g0102400 protein OS=Oryza sativa subsp. japonica GN=Os02g0102400 PE=2 SV=1	0.003	1.909	3	1	1	1	1	501	57.4	6.57	0	1
A0A0P0VNW9	High	Master Protein	Os02g0714500 protein (Fragment) OS=Oryza sativa subsp. japonica GN=Os02g0714500 PE=4 SV=1	0.003	1.905	2	1	1	1	1	728	80	5.57	0	1
Q0DL70	High	Master Protein	Os05g0120100 protein OS=Oryza sativa subsp. japonica GN=Os05g0120100 PE=4 SV=1	0.003	1.875	2	1	1	1	1	323	36.2	10.83	0	1
Q0DJB6	High	Master Protein	Lipoxygenase OS=Oryza sativa subsp. japonica GN=Os05g0304600 PE=3 SV=1	0.003	1.873	1	1	1	1	1	847	95.3	7.59	0	1
A0A0P0V5H7	High	Master Protein	Os01g0627900 protein OS=Oryza sativa subsp. japonica GN=Os01g0627900 PE=4 SV=1	0.003	1.86	5	1	1	1	1	189	21.5	10.74	0	1
Q5ZDJ6	High	Master Protein	Zinc finger CCCH domain-containing protein 8 OS=Oryza sativa subsp. japonica GN=Os01g0616400 PE=2 SV=2	0.003	1.859	4	1	1	1	1	462	50.3	7.25	0	1
Q84R45	High	Master Protein	Magnesium-dependent phosphatase-1 family protein, expressed OS=Oryza sativa subsp. japonica GN=OSJNBb0016H12.23 PE=2 SV=1	0.003	1.847	5	1	1	1	1	173	19.7	7.37	1.67	1
Q5VRS7	High	Master Protein	Serine/threonine-protein phosphatase OS=Oryza sativa subsp. japonica GN=Os06g0164100 PE=2 SV=1	0.003	1.844	4	1	1	1	1	322	36.2	5.76	0	1
Q5QLS1	High	Master Protein	Arabinogalactan protein-like OS=Oryza sativa subsp. japonica GN=Os01g0668100 PE=2 SV=1	0.003	1.835	4	1	1	1	1	247	25	7.18	2.2	1
Q5ZDX5	High	Master Protein	Os01g0614900 protein OS=Oryza sativa subsp. japonica GN=P0410E01.41-1 PE=4 SV=1	0.003	1.835	1	1	1	1	1	1042	113.6	6.16	2.1	1
Q5ZCV4	High	Master Protein	Os01g0375000 protein OS=Oryza sativa subsp. japonica GN=Os01g0375000 PE=4 SV=1	0.003	1.831	2	1	1	1	1	591	66.5	8.81	1.98	1
Q0JD07	High	Master Protein	Zinc finger CCCH domain-containing protein 28 OS=Oryza sativa subsp. japonica GN=Os04g0438700 PE=2 SV=1	0.003	1.811	3	1	1	1	1	346	38.7	9.42	2.95	1
Q0E2Z5	High	Master Protein	Os02g0202300 protein (Fragment) OS=Oryza sativa subsp. japonica GN=Os02g0202300 PE=4 SV=1	0.003	1.799	2	1	1	1	1	406	45.8	5.17	1.77	1
Q06397	High	Master Protein	Derlin-1 OS=Oryza sativa subsp. japonica GN=DER1 PE=2 SV=2	0.003	1.796	9	1	1	1	1	242	27.5	9.86	0	1
Q7X637	High	Master Protein	OSJNBa0053K19.4 protein OS=Oryza sativa subsp. japonica GN=Os04g0623100 PE=2 SV=2	0.003	1.785	4	1	1	1	1	456	50.3	6.98	0	1
A0A0P0XAE9	High	Master Protein	Os07g0679050 protein (Fragment) OS=Oryza sativa subsp. japonica GN=Os07g0679050 PE=4 SV=1	0.003	1.785	5	1	1	1	1	360	40.6	6.96	2.89	1
Q8S213	High	Master Protein	Exocyst complex component OS=Oryza sativa subsp. japonica GN=Os01g0351300 PE=3 SV=1	0.004	1.769	1	1	1	1	1	800	87.6	6.64	0	1
P92812	High	Master Protein	60S ribosomal protein L2, mitochondrial OS=Oryza sativa subsp. japonica GN=RPL2 PE=2 SV=2	0.004	1.769	3	1	1	1	1	502	55.1	10.87	0	1
Q8L6H7	High	Master Protein	Beta-glucosidase-like SFR2, chloroplastic OS=Oryza sativa subsp. japonica GN=SFR2 PE=2 SV=1	0.004	1.768	2	1	1	1	1	647	73.2	6.74	1.74	1
Q6YU05	High	Master Protein	Os02g0562300 protein OS=Oryza sativa subsp. japonica GN=Os02g0562300 PE=2 SV=1	0.004	1.76	3	1	1	1	1	652	72.1	6.98	0	1
B9FF83	High	Master Protein	Os04g0429800 protein OS=Oryza sativa subsp. japonica GN=Os04g0429800 PE=4 SV=1	0.005	1.748	2	1	1	1	1	563	62.4	7.24	0	1
Q6AVH7	High	Master Protein	Expressed protein OS=Oryza sativa subsp. japonica GN=OSJNBa0079G12.7 PE=4 SV=1	0.005	1.744	17	1	1	1	1	76	8.2	9.86	0	1
Q10SR2	High	Master Protein	Expressed protein OS=Oryza sativa subsp. japonica GN=LOC_Os03g02270 PE=2 SV=1	0.005	1.742	4	1	1	1	1	482	52.2	4.98	0	1
Q0IS17	High	Master Protein	Lipoxygenase OS=Oryza sativa subsp. japonica GN=Os11g0575600 PE=2 SV=1	0.005	1.742	1	1	1	1	1	868	98.3	5.63	0	1
A0A0P0VYL2	High	Master Protein	Os03g0367101 protein (Fragment) OS=Oryza sativa subsp. japonica GN=Os03g0367101 PE=4 SV=1	0.005	1.741	4	1	1	1	1	294	31.4	9.57	0	1
Q5ZDJ3	High	Master Protein	Acetyltransferase 1-like OS=Oryza sativa subsp. japonica GN=P0686E09.27-1 PE=4 SV=1	0.005	1.738	1	1	1	1	1	909	103.7	6.47	2	1
A0A0P0WV17	High	Master Protein	Os06g0237502 protein OS=Oryza sativa subsp. japonica GN=Os06g0237502 PE=4 SV=1	0.005	1.722	2	1	1	1	1	614	65.7	7.58	1.85	1
Q6Z563	High	Master Protein	Os08g0412800 protein OS=Oryza sativa subsp. japonica GN=Os08g0412800 PE=2 SV=1	0.005	1.721	3	1	1	1	1	385	41.4	8.57	1.79	1
Q76C22	High	Master Protein	Os10g0497300 protein OS=Oryza sativa subsp. japonica GN=Os10g0497300 PE=2 SV=1	0.005	1.719	2	1	1	1	1	794	87.7	6.7	0	1
Q5KQJ3	High	Master Protein	Os05g0181901 protein OS=Oryza sativa subsp. japonica GN=Os05g0182000 PE=4 SV=1	0.005	1.718	8	1	1	1	1	140	15.3	6.02	0	1
Q10DV1	High	Master Protein	Cytochrome P450 81E1, putative, expressed OS=Oryza sativa subsp. japonica GN=LOC_Os03g55250 PE=2 SV=1	0.005	1.717	3	1	1	1	1	346	38.4	9.32	1.91	1
Q7Y0C8	High	Master Protein	Allene oxide synthase 1, chloroplastic OS=Oryza sativa subsp. japonica GN=CYP74A1 PE=2 SV=1	0.005	1.715	2	1	1	1	1	512	56.5	9.16	0	1
A0A0P0VJ04	High	Master Protein	Os02g0478500 protein (Fragment) OS=Oryza sativa subsp. japonica GN=Os02g0478500 PE=4 SV=1	0.005	1.696	4	1	1	1	1	363	42.6	9.73	0	1
Q6H7M1	High	Master Protein	Fumarylacetoacetase OS=Oryza sativa subsp. japonica GN=FAH PE=2 SV=1	0.005	1.686	2	1	1	1	1	429	47.1	5.94	0	1
Q7XKE9	High	Master Protein	Clathrin light chain 1 OS=Oryza sativa subsp. japonica GN=Os04g0679100 PE=2 SV=1	0.005	1.684	4	1	1	1	1	301	32.5	5.03	1.95	1
A0A0P0XUJ0	High	Master Protein	Os10g0392700 protein (Fragment) OS=Oryza sativa subsp. japonica GN=Os10g0392700 PE=3 SV=1	0.005	1.682	3	1	1	1	1	336	35.6	7.59	0	1
Q8H8T0	High	Master Protein	UDP-arabinopyranose mutase 1 OS=Oryza sativa subsp. japonica GN=UAM1 PE=1 SV=1	0.005	1.681	3	1	1	1	1	364	41.3	6.19	0	1
A0A0P0XGW9	High	Master Protein	Os08g0481950 protein OS=Oryza sativa subsp. japonica GN=Os08g0481950 PE=3 SV=1	0.005	1.681	2	1	1	1	1	546	59.7	5.86	0	1
Q0DLG4	High	Master Protein	Os05g0103500 protein OS=Oryza sativa subsp. japonica GN=Os05g0103500 PE=2 SV=1	0.005	1.669	7	1	1	1	1	180	20.6	9.11	0	1
Q0DP16	High	Master Protein	Os03g0722100 protein (Fragment) OS=Oryza sativa subsp. japonica GN=Os03g0722100 PE=4 SV=1	0.005	1.664	2	1	1	1	1	535	57.6	4.91	1.82	1
Q2QMG8	High	Master Protein	Os12g0605300 protein OS=Oryza sativa subsp. japonica GN=LOC_Os12g41210 PE=4 SV=1	0.005	1.658	3	1	1	1	1	407	44.4	6.54	0	1
Q5ZC86	High	Master Protein	Os01g0369700 protein OS=Oryza sativa subsp. japonica GN=Os01g0369700 PE=2 SV=1	0.005	1.657	5	1	1	1	1	240	27	5.81	0	1
Q5Z4U5	High	Master Protein	GATA transcription factor 20 OS=Oryza sativa subsp. japonica GN=GATA20 PE=2 SV=1	0.005	1.653	5	1	1	1	1	340	36.5	5.14	0	1
A3BYJ4	High	Master Protein	Os09g0394700 protein OS=Oryza sativa subsp. japonica GN=Os09g0394700 PE=2 SV=1	0.005	1.649	2	1	1	1	1	397	43.3	6.7	0	1
Q9AWU6	High	Master Protein	Os01g0125800 protein OS=Oryza sativa subsp. japonica GN=P0044F08.16 PE=4 SV=1	0.005	1.636	1	1	1	1	1	610	66.2	6.92	0	1
Q6H611	High	Master Protein	Succinate dehydrogenase subunit 7, mitochondrial OS=Oryza sativa subsp. japonica GN=SDH7 PE=1 SV=1	0.005	1.636	12	1	1	1	1	90	9.9	10.2	0	1
A0A0P0YBF2	High	Master Protein	Os12g0566100 protein (Fragment) OS=Oryza sativa subsp. japonica GN=Os12g0566100 PE=3 SV=1	0.005	1.633	12	1	1	1	1	100	11.7	9.94	0	1
Q5VRY0	High	Master Protein	DEAD-box ATP-dependent RNA helicase 39 OS=Oryza sativa subsp. japonica GN=Os01g0184500 PE=2 SV=1	0.005	1.632	1	1	1	1	1	625	67.8	10.2	0	1
Q65XE5	High	Master Protein	Os05g0149400 protein OS=Oryza sativa subsp. japonica GN=Os05g0149400 PE=2 SV=1	0.007	1.6	3	1	1	1	1	308	34.6	5.24	0	1
Q9AUK4	High	Master Protein	Magnesium transporter MRS2-A, chloroplastic OS=Oryza sativa subsp. japonica GN=MRS2-A PE=2 SV=1	0.007	1.597	2	1	1	1	1	474	51.9	6.48	1.77	1
A0A0P0X365	High	Master Protein	Os07g0185432 protein OS=Oryza sativa subsp. japonica GN=Os07g0185432 PE=4 SV=1	0.007	1.591	4	1	1	1	1	346	37.4	8.65	1.83	1
Q6EN42	High	Master Protein	Bet v I allergen-like OS=Oryza sativa subsp. japonica GN=Os02g0255500 PE=2 SV=1	0.007	1.578	6	1	1	1	1	204	23.1	6.95	0	1
Q6Z2M5	High	Master Protein	Os02g0126700 protein OS=Oryza sativa subsp. japonica GN=Os02g0126700 PE=2 SV=1	0.007	1.563	14	1	1	1	1	88	10.3	9.7	0	1
B7F7E9	High	Master Protein	Os05g0178900 protein OS=Oryza sativa subsp. japonica GN=Os05g0178900 PE=2 SV=1	0.008	1.556	3	1	1	1	1	434	51	9.94	0	1
A0A0P0W8B1	High	Master Protein	Os04g0298600 protein OS=Oryza sativa subsp. japonica GN=Os04g0298600 PE=4 SV=1	0.008	1.551	1	1	1	1	1	919	104.4	7.39	0	1
A0A0P0WPM1	High	Master Protein	Os05g0521000 protein OS=Oryza sativa subsp. japonica GN=Os05g0521000 PE=4 SV=1	0.008	1.535	12	1	1	1	1	238	26	7.27	0	1
C7J895	High	Master Protein	Os11g0226933 protein (Fragment) OS=Oryza sativa subsp. japonica GN=Os11g0226933 PE=4 SV=1	0.008	1.529	1	1	1	1	1	645	73.7	8.34	0	1
Q10N72	High	Master Protein	ABC transporter family protein, putative, expressed OS=Oryza sativa subsp. japonica GN=Os03g0280000 PE=4 SV=1	0.009	1.521	1	1	1	1	1	1411	155.5	6.48	0	1
Q0JF58	High	Master Protein	Protein argonaute 4B OS=Oryza sativa subsp. japonica GN=AGO4B PE=2 SV=1	0.009	1.518	1	1	1	1	1	911	101.7	8.9	0	1
Q5ZBR8	High	Master Protein	Os01g0795000 protein OS=Oryza sativa subsp. japonica GN=Os01g0795000 PE=4 SV=1	0.008	1.505	2	1	1	1	1	736	78.6	6.77	0	1
Q0JR29	High	Master Protein	Os01g0123900 protein OS=Oryza sativa subsp. japonica GN=Os01g0123900 PE=2 SV=1	0.008	1.503	5	1	1	1	1	193	21.3	5.24	1.78	1
Q654V6	High	Master Protein	Pyruvate dehydrogenase E1 component subunit alpha-2, mitochondrial OS=Oryza sativa subsp. japonica GN=Os06g0246500 PE=2 SV=1	0.008	1.501	3	1	1	1	1	398	43.6	8.59	2.27	1
Q10DD6	High	Master Protein	Homeodomain protein JUBEL1, putative, expressed OS=Oryza sativa subsp. japonica GN=Os03g0732100 PE=4 SV=1	0.008	1.5	3	1	1	1	1	790	81.9	6.95	2.54	1
Q6ZDJ2	High	Master Protein	Dirigent protein OS=Oryza sativa subsp. japonica GN=Os08g0375400 PE=2 SV=1	0.009	1.491	6	1	1	1	1	207	21.4	8.6	1.8	1
Q943S7	High	Master Protein	Os01g0335700 protein OS=Oryza sativa subsp. japonica GN=Os01g0335700 PE=2 SV=1	0.009	1.481	1	1	1	1	1	825	89.9	6.95	2.27	1
A0A0P0VPB0	High	Master Protein	Os02g0731800 protein OS=Oryza sativa subsp. japonica GN=Os02g0731800 PE=4 SV=1	0.009	1.471	15	1	1	1	1	118	13	11.82	0	1
Q8HCM6	High	Master Protein	Ribosomal protein L5 OS=Oryza sativa subsp. japonica GN=rpl5 PE=4 SV=2	0.009	1.47	5	1	1	1	1	188	21.9	5.8	1.74	1
C7J745	High	Master Protein	Os09g0491852 protein OS=Oryza sativa subsp. japonica GN=Os09g0491852 PE=4 SV=1	0.009	1.468	3	1	1	1	1	347	38.6	5.05	0	1
Q6K807	High	Master Protein	Os02g0483800 protein OS=Oryza sativa subsp. japonica GN=Os02g0483800 PE=4 SV=1	0.009	1.456	5	1	1	1	1	505	53.8	8.47	0	1
Q2R1T0	High	Master Protein	Notchless, putative, expressed OS=Oryza sativa subsp. japonica GN=LOC_Os11g38170 PE=2 SV=1	0.009	1.448	2	1	1	1	1	480	53.1	7.91	0	1
Q6AVJ1	High	Master Protein	Expressed protein OS=Oryza sativa subsp. japonica GN=OSJNBa0022C08.16 PE=3 SV=1	0.009	1.445	1	1	1	1	1	1044	118.7	6.65	1.87	1
Q5NBD6	High	Master Protein	5'-nucleotidase, cytosolic II-like OS=Oryza sativa subsp. japonica GN=Os01g0250900 PE=2 SV=1	0.009	1.437	2	1	1	1	1	579	65.7	5.81	1.78	1
Q69P90	High	Master Protein	Os09g0439600 protein OS=Oryza sativa subsp. japonica GN=Os09g0439600 PE=4 SV=1	0.009	1.425	2	1	1	1	1	638	70	6.55	0	1
Q7XPW6	High	Master Protein	OSJNBa0032F06.15 protein OS=Oryza sativa subsp. japonica GN=Os04g0682100 PE=2 SV=2	0.009	1.421	8	1	1	1	1	145	16.1	4.68	1.6	1
Q6Z6I1	High	Master Protein	Os02g0133900 protein OS=Oryza sativa subsp. japonica GN=Os02g0133900 PE=4 SV=1	0.009	1.42	2	1	1	1	1	380	41.5	8.76	0	1
Q65XI3	High	Master Protein	Os05g0105900 protein OS=Oryza sativa subsp. japonica GN=Os05g0105900 PE=2 SV=1	0.01	1.405	2	1	1	1	1	380	42.4	12.18	0	1
Q7XIK9	High	Master Protein	Os07g0463400 protein OS=Oryza sativa subsp. japonica GN=OJ1634_H04.119 PE=2 SV=1	0.01	1.403	5	1	1	1	1	361	38.9	5.95	0	1
A0A0N7KQT4	High	Master Protein	Non-specific serine/threonine protein kinase (Fragment) OS=Oryza sativa subsp. japonica GN=Os09g0418500 PE=3 SV=1	0.01	1.398	1	1	1	1	1	808	87.2	5.73	0	1
Q8H8S2	High	Master Protein	Os03g0598900 protein OS=Oryza sativa subsp. japonica GN=Os03g0598900 PE=4 SV=1	0.01	1.394	7	1	1	1	1	263	29.4	7.9	0	1
A0A0N7KJ37	Medium	Master Protein	Os04g0439100 protein OS=Oryza sativa subsp. japonica GN=Os04g0439100 PE=4 SV=1	0.01	1.377	4	1	1	1	1	581	66.3	10.14	0	1
Q5JMR9	Medium	Master Protein	Thioredoxin Y, chloroplastic OS=Oryza sativa subsp. japonica GN=Os01g0963400 PE=3 SV=2	0.01	1.377	7	1	1	1	1	168	18.2	9.32	0	1
Q6L4R9	Medium	Master Protein	Os05g0592500 protein OS=Oryza sativa subsp. japonica GN=Os05g0592500 PE=2 SV=1	0.011	1.357	1	1	1	1	1	770	85.1	4.51	1.61	1
A0A0P0X6B9	Medium	Master Protein	Os07g0511900 protein (Fragment) OS=Oryza sativa subsp. japonica GN=Os07g0511900 PE=4 SV=1	0.011	1.344	3	1	1	1	1	412	44.8	10.05	0	1
Q5VQW7	Medium	Master Protein	Os01g0805800 protein OS=Oryza sativa subsp. japonica GN=Os01g0805800 PE=2 SV=1	0.011	1.338	4	1	1	1	1	210	24.9	9.48	0	1
Q6ZBF6	Medium	Master Protein	Proton pump-interactor BIP131 OS=Oryza sativa subsp. japonica GN=BIP131 PE=1 SV=1	0.011	1.337	2	1	1	1	1	621	69.3	8.72	0	1
Q0DFR7	Medium	Master Protein	Os05g0574700 protein OS=Oryza sativa subsp. japonica GN=Os05g0574700 PE=2 SV=1	0.011	1.323	4	1	1	1	1	218	24.6	7.39	0	1
A0A0P0VFG1	Medium	Master Protein	Os02g0179400 protein OS=Oryza sativa subsp. japonica GN=Os02g0179400 PE=3 SV=1	0.011	1.321	4	1	1	1	1	413	45	10.3	0	1
Q0E0H1	Medium	Master Protein	Os02g0551900 protein OS=Oryza sativa subsp. japonica GN=Os02g0551900 PE=2 SV=1	0.011	1.291	3	1	1	1	1	343	38.9	7.87	0	1
Q10NA3	Medium	Master Protein	Guanosine nucleotide diphosphate dissociation inhibitor OS=Oryza sativa subsp. japonica GN=Os03g0277000 PE=2 SV=1	0.011	1.274	2	1	1	1	1	447	50	5.76	1.64	1
A0A0N7KIK0	Medium	Master Protein	Os04g0156200 protein (Fragment) OS=Oryza sativa subsp. japonica GN=Os04g0156200 PE=4 SV=1	0.011	1.265	1	1	1	1	1	642	72.6	5.02	1.88	1
Q9FWP9	Medium	Master Protein	Cortical cell delineating protein, putative, expressed OS=Oryza sativa subsp. japonica GN=OSJNBa0015J15.6 PE=2 SV=1	0.011	1.26	5	1	1	1	1	132	13.5	7.97	0	1
A0A0P0V4P7	Medium	Master Protein	Os01g0589900 protein OS=Oryza sativa subsp. japonica GN=Os01g0589900 PE=4 SV=1	0.011	1.259	1	1	1	1	1	1080	119.3	7.85	0	1
A0A0P0XLG3	Medium	Master Protein	Os09g0331500 protein OS=Oryza sativa subsp. japonica GN=Os09g0331500 PE=4 SV=1	0.012	1.251	4	1	1	1	1	186	19.9	5.96	0	1
A0A0P0V044	Medium	Master Protein	Os01g0231800 protein (Fragment) OS=Oryza sativa subsp. japonica GN=Os01g0231800 PE=4 SV=1	0.013	1.241	4	1	1	1	1	241	27	6.64	0	1
Q0D3U2	Medium	Master Protein	Os07g0665700 protein OS=Oryza sativa subsp. japonica GN=Os07g0665700 PE=2 SV=1	0.013	1.238	1	1	1	1	1	637	70.9	7.47	0	1
Q6K647	Medium	Master Protein	Os02g0505400 protein OS=Oryza sativa subsp. japonica GN=OJ1003_F04.39-1 PE=2 SV=1	0.013	1.233	1	1	1	1	1	689	75.7	5.14	0	1
Q8LR39	Medium	Master Protein	Os01g0763600 protein OS=Oryza sativa subsp. japonica GN=Os01g0763600 PE=2 SV=1	0.013	1.232	2	1	1	1	1	391	45.1	6.16	0	1
Q5QNI3	Medium	Master Protein	Os01g0212100 protein OS=Oryza sativa subsp. japonica GN=P0031E09.39-1 PE=2 SV=1	0.015	1.212	2	1	1	1	1	700	78.6	7.55	0	1
Q336V5	Medium	Master Protein	Arsenate reductase 2.1 OS=Oryza sativa subsp. japonica GN=ACR2.1 PE=1 SV=1	0.015	1.21	7	1	1	1	1	160	17.7	8.76	0	1
Q69QX2	Medium	Master Protein	Os08g0296900 protein OS=Oryza sativa subsp. japonica GN=P0024C06.105-1 PE=2 SV=1	0.015	1.21	1	1	1	1	1	774	87.5	6.28	0	1
Q851M7	Medium	Master Protein	Lectin protein kinase family protein, putative, expressed OS=Oryza sativa subsp. japonica GN=OSJNBa0042I09.17 PE=2 SV=1	0.015	1.197	1	1	1	1	1	858	91.7	7.65	0	1
Q9S7P1	Medium	Master Protein	Os01g0255000 protein OS=Oryza sativa subsp. japonica GN=Os01g0255000 PE=2 SV=1	0.016	1.193	3	1	1	1	1	322	35.5	6.32	0	1
A0A0N7KIK3	Medium	Master Protein	Os04g0163425 protein (Fragment) OS=Oryza sativa subsp. japonica GN=Os04g0163425 PE=4 SV=1	0.016	1.187	5	1	1	1	1	260	28.5	9.36	0	1
Q75H81	Medium	Master Protein	Serpin-ZXA OS=Oryza sativa subsp. japonica GN=Os03g0610650 PE=1 SV=1	0.016	1.176	4	1	1	1	1	396	42.1	6.15	0	1
Q0J6K0	Medium	Master Protein	Os08g0305300 protein OS=Oryza sativa subsp. japonica GN=Os08g0305300 PE=2 SV=1	0.016	1.176	1	1	1	1	1	1018	112.1	6.27	1.87	1
Q338I5	Medium	Master Protein	Colon cancer-associated protein Mic1-like containing protein, expressed OS=Oryza sativa subsp. japonica GN=Os10g0400900 PE=4 SV=2	0.016	1.173	2	1	1	1	1	710	78.4	6.33	0	1
Q9SNQ6	Medium	Master Protein	Protein HEADING DATE 3B OS=Oryza sativa subsp. japonica GN=HD3B PE=2 SV=1	0.016	1.168	1	1	1	1	1	760	82.3	8.81	0	1
Q9FWN8	Medium	Master Protein	Expressed protein OS=Oryza sativa subsp. japonica GN=OSJNBa0015J15.32 PE=2 SV=1	0.017	1.164	7	1	1	1	1	125	13.3	8.51	0	1
Q5QMW8	Medium	Master Protein	HEAT repeat-containing protein-like OS=Oryza sativa subsp. japonica GN=Os01g0514300 PE=2 SV=1	0.018	1.146	1	1	1	1	1	1183	130.8	5.39	0	1
Q0J0L4	Medium	Master Protein	Uridine kinase OS=Oryza sativa subsp. japonica GN=Os09g0505800 PE=2 SV=1	0.018	1.146	3	1	1	1	1	496	55	7.12	0	1
Q0JDK3	Medium	Master Protein	Os04g0398300 protein (Fragment) OS=Oryza sativa subsp. japonica GN=Os04g0398300 PE=4 SV=1	0.017	1.144	6	1	1	1	1	292	32.4	5.62	2.72	1
A0A0P0VUT4	Medium	Master Protein	Os03g0222350 protein OS=Oryza sativa subsp. japonica GN=Os03g0222350 PE=4 SV=1	0.018	1.14	12	1	1	1	1	216	23.1	8.81	0	1
Q9AUV2	Medium	Master Protein	Glucosyl transferase, putative, expressed OS=Oryza sativa subsp. japonica GN=Os03g0757200 PE=2 SV=1	0.018	1.137	3	1	1	1	1	460	51	5.9	0	1
P48642	Medium	Master Protein	Glutathione reductase, cytosolic OS=Oryza sativa subsp. japonica GN=GRC2 PE=2 SV=2	0.019	1.127	2	1	1	1	1	496	53.5	6.67	2.4	1
Q6ESU4	Medium	Master Protein	Os02g0244600 protein OS=Oryza sativa subsp. japonica GN=Os02g0244600 PE=4 SV=1	0.02	1.121	3	1	1	1	1	359	38.7	5.73	1.6	1
Q8H930	Medium	Master Protein	Probable UDP-arabinose 4-epimerase 1 OS=Oryza sativa subsp. japonica GN=UEL-1 PE=2 SV=2	0.02	1.119	2	1	1	1	1	421	46.7	8.85	1.71	1
B7EDV2	Medium	Master Protein	Os07g0163000 protein OS=Oryza sativa subsp. japonica GN=Os07g0163000 PE=2 SV=1	0.02	1.116	5	1	1	1	1	251	26.9	7.59	0	1
Q5Z8Y9	Medium	Master Protein	Cysteine synthase OS=Oryza sativa subsp. japonica GN=Os06g0564500 PE=2 SV=1	0.02	1.116	3	1	1	1	1	357	38.4	4.98	0	1
A0A0P0Y868	Medium	Master Protein	Os12g0212100 protein OS=Oryza sativa subsp. japonica GN=Os12g0212100 PE=4 SV=1	0.021	1.108	3	1	1	1	1	473	53	9.66	1.87	1
Q6ESG7	Medium	Master Protein	Os02g0666600 protein OS=Oryza sativa subsp. japonica GN=Os02g0666600 PE=4 SV=1	0.021	1.106	5	1	1	1	1	197	21.5	10.48	0	1
Q10LT2	Medium	Master Protein	Expressed protein OS=Oryza sativa subsp. japonica GN=Os03g0336000 PE=2 SV=1	0.021	1.106	2	1	1	1	1	545	58.5	7.8	0	1
Q10L32	Medium	Master Protein	Peptide methionine sulfoxide reductase B5 OS=Oryza sativa subsp. japonica GN=MSRB5 PE=2 SV=1	0.021	1.106	7	1	1	1	1	136	14.7	7.24	0	1
B7EC91	Medium	Master Protein	(RAP Annotation release2) Protein prenyltransferase domain containing protein OS=Oryza sativa subsp. japonica GN=Os10g0181200 PE=2 SV=1	0.021	1.105	1	1	1	1	1	930	101.7	7.83	0	1
Q8GZW3	Medium	Master Protein	GHMP kinases putative ATP-binding protein, expressed OS=Oryza sativa subsp. japonica GN=OSJNBa0090O10.21 PE=2 SV=1	0.022	1.087	1	1	1	1	1	1072	117	6.84	0	1
Q2QVJ8	Medium	Master Protein	NADP-dependent oxidoreductase P2, putative, expressed OS=Oryza sativa subsp. japonica GN=LOC_Os12g12560 PE=4 SV=1	0.023	1.079	3	1	1	1	1	346	38.6	5.38	0	1
P43279	Medium	Master Protein	NADP-dependent malic enzyme, chloroplastic OS=Oryza sativa subsp. japonica GN=ME6 PE=2 SV=2	0.023	1.078	1	1	1	1	1	639	69.8	7.14	0	1
Q8LR61	Medium	Master Protein	Os01g0934000 protein OS=Oryza sativa subsp. japonica GN=Os01g0934000 PE=2 SV=1	0.023	1.076	3	1	1	1	1	457	48.7	6.58	0	1
Q6K4M9	Medium	Master Protein	Os02g0789600 protein OS=Oryza sativa subsp. japonica GN=Os02g0789600 PE=4 SV=1	0.024	1.066	2	1	1	1	1	617	67.2	6.06	0	1
Q6PL11	Medium	Master Protein	SKP1-like protein 1 OS=Oryza sativa subsp. japonica GN=SKP1 PE=1 SV=1	0.025	1.063	8	1	1	1	1	173	19	4.61	0	1
Q0INW6	Medium	Master Protein	Os12g0283800 protein (Fragment) OS=Oryza sativa subsp. japonica GN=Os12g0283800 PE=4 SV=1	0.025	1.062	5	1	1	1	1	236	26.1	9.99	0	1
A0A0N7KG92	Medium	Master Protein	Os02g0796700 protein OS=Oryza sativa subsp. japonica GN=Os02g0796700 PE=4 SV=1	0.025	1.057	2	1	1	1	1	496	53.9	7.5	0	1
A0A0P0XLD2	Medium	Master Protein	Os09g0371400 protein OS=Oryza sativa subsp. japonica GN=Os09g0371400 PE=4 SV=1	0.025	1.057	4	1	1	1	1	483	51.7	12.06	0	1
Q7F0M7	Medium	Master Protein	Os07g0668200 protein OS=Oryza sativa subsp. japonica GN=P0450A04.139 PE=4 SV=1	0.029	1.027	3	1	1	1	1	413	45.8	9.38	1.69	1
Q5QM39	Medium	Master Protein	Os01g0528800 protein OS=Oryza sativa subsp. japonica GN=Os01g0528800 PE=2 SV=1	0.029	1.024	3	1	1	1	1	336	36.9	6.73	0	1
Q8S5M6	Medium	Master Protein	Glutamyl-tRNA synthetase family protein, expressed OS=Oryza sativa subsp. japonica GN=LOC_Os10g22380 PE=3 SV=1	0.029	1.021	2	1	1	1	1	713	80.8	7.62	0	1
Q69P91	Medium	Master Protein	Chlorophyll a-b binding protein, chloroplastic OS=Oryza sativa subsp. japonica GN=Os09g0439500 PE=2 SV=1	0.029	1.003	4	1	1	1	1	264	28.9	6.29	0	1
Q6K7G5	Medium	Master Protein	Os02g0779200 protein OS=Oryza sativa subsp. japonica GN=Os02g0779200 PE=4 SV=1	0.029	1.002	2	1	1	1	1	782	80.8	6.42	0	1
A0A0P0VCL4	Medium	Master Protein	Os01g0935450 protein OS=Oryza sativa subsp. japonica GN=Os01g0935450 PE=4 SV=1	0.03	0.995	6	1	1	1	1	113	12.3	6.32	2.17	1
O82143	Medium	Master Protein	26S proteasome regulatory particle OS=Oryza sativa subsp. japonica GN=OsRPN10 PE=2 SV=1	0.03	0.995	3	1	1	1	1	402	42.4	4.64	1.76	1
Q851S9	Medium	Master Protein	N-acetyltransferase 5, putative, expressed OS=Oryza sativa subsp. japonica GN=Os03g0699400 PE=2 SV=1	0.03	0.991	18	1	1	1	1	174	20.4	7.44	0	1
Q6EPG8	Medium	Master Protein	Acetylserotonin O-methyltransferase 1 OS=Oryza sativa subsp. japonica GN=ASMT1 PE=1 SV=1	0.031	0.976	2	1	1	1	1	364	40.1	6.07	1.73	1
Q0JK13	Medium	Master Protein	Os01g0703600 protein OS=Oryza sativa subsp. japonica GN=Os01g0703600 PE=3 SV=1	0.031	0.973	2	1	1	1	1	429	48.9	6.58	0	1
Q6H6N5	Medium	Master Protein	Neutral/alkaline invertase 3, chloroplastic OS=Oryza sativa subsp. japonica GN=NIN3 PE=2 SV=1	0.031	0.972	1	1	1	1	1	606	67.6	6.73	0	1
Q0IXY9	Medium	Master Protein	Os10g0390600 protein OS=Oryza sativa subsp. japonica GN=Os10g0390600 PE=4 SV=2	0.031	0.97	2	1	1	1	1	487	53.3	6.25	0	1
Q6I5S1	Medium	Master Protein	Os05g0468100 protein OS=Oryza sativa subsp. japonica GN=Os05g0468100 PE=2 SV=1	0.031	0.962	2	1	1	1	1	445	48.1	5.87	0	1
Q5QN00	Medium	Master Protein	Os01g0200200 protein OS=Oryza sativa subsp. japonica GN=Os01g0200200 PE=4 SV=1	0.031	0.957	10	1	1	1	1	170	17.5	8.1	0	1
Q7FAG9	Medium	Master Protein	Serine/threonine protein phosphatase 2A regulatory subunit OS=Oryza sativa subsp. japonica GN=Os04g0485100 PE=2 SV=1	0.031	0.957	3	1	1	1	1	509	58.1	7.72	0	1
Q2QLK7	Medium	Master Protein	Expressed protein OS=Oryza sativa subsp. japonica GN=LOC_Os12g44140 PE=2 SV=1	0.031	0.955	2	1	1	1	1	655	73.4	5.92	1.65	1
Q652P4	Medium	Master Protein	Cleavage and polyadenylation specificity factor subunit 2 OS=Oryza sativa subsp. japonica GN=Os09g0569400 PE=2 SV=1	0.031	0.952	1	1	1	1	1	738	81.3	5.35	0	1
A0A0N7KTJ0	Medium	Master Protein	Os12g0131900 protein OS=Oryza sativa subsp. japonica GN=Os12g0131900 PE=4 SV=1	0.031	0.952	2	1	1	1	1	531	59.9	7.31	0	1
Q7XTK0	Medium	Master Protein	Peptidyl-prolyl cis-trans isomerase OS=Oryza sativa subsp. japonica GN=Os04g0118500 PE=4 SV=2	0.031	0.951	7	1	1	1	1	123	13.3	8.92	2.15	1
